# Supplementary material for: Targeting cell surface GRP78-CD44v interaction suppresses cell migration in triple-negative breast cancer cells
Source: Sci Rep. 2025 Dec 21;16:3424. doi: 10.1038/s41598-025-33441-5 (PMC12834970; doi:10.1038/s41598-025-33441-5)
Supplement: Supplementary file 1 — Supplementary Material 1 [file 41598_2025_33441_MOESM1_ESM.xlsx]

## Sheet: Fig. 1a
csGRP78 (red)			"=Area x Mean"
	Region	Area	Integrated Intensity	Sum (A-M-P)	% Integrated Intensity			Cell 1	Cell 2	Cell 3	Cell 4	Cell 5	Average	SD	SE	p-value (A-M)	p-value (A-P)	p-value (M-P)
Cell 1	Anterior	466.39	713.366	3097.35	23.0315		Anterior	23.0315	45.3216	33.9477	63.8035	78.0136	48.8236	22.2219	9.93792	0.350615	0.0110736	0.049958
	Middle	329.198	1689.34	3097.35	54.5416		Middle	54.5416	37.3947	54.1459	20.7515	12.2027	35.8073	19.1941	8.58385
	Posterior	248.243	694.642	3097.35	22.427		Posterior	22.427	17.2837	11.9065	15.445	9.78366	15.3692	4.91609	2.19854
Cell 2	Anterior	636.459	11656.5	25719.6	45.3216
	Middle	477.236	9617.76	25719.6	37.3947
	Posterior	676.844	4445.29	25719.6	17.2837
Cell 3	Anterior	484.343	9235.01	27203.7	33.9477
	Middle	319.403	14729.7	27203.7	54.1459
	Posterior	566.658	3238.99	27203.7	11.9065
Cell 4	Anterior	693.004	11407.6	17879.2	63.8035
	Middle	226.799	3710.2	17879.2	20.7515
	Posterior	540.115	2761.45	17879.2	15.445
Cell 5	Anterior	744.698	2469.27	3165.17	78.0136
	Middle	209.001	386.238	3165.17	12.2027
	Posterior	279.914	309.67	3165.17	9.78366
CD44v3 (green)			"=Area x Mean"
	Region	Area	Integrated Intensity	Sum (A-M-P)	% Integrated Intensity			Cell 1	Cell 2	Cell 3	Cell 4	Cell 5	Average	SD	SE	p-value (A-M)	p-value (A-P)	p-value (M-P)
Cell 1	Anterior	466.39	2852.26	3335.18	85.5204		Anterior	85.5204	59.3838	4.31298	89.5928	5.15319	48.7926	41.8587	18.7198	0.240275	0.375944	0.741101
	Middle	329.198	416.952	3335.18	12.5016		Middle	12.5016	25.7669	41.3546	0.408478	35.9615	23.1986	16.8296	7.52643
	Posterior	248.243	65.969	3335.18	1.97797		Posterior	1.97797	14.8493	54.3324	9.99873	58.8853	28.0087	26.5586	11.8774
Cell 2	Anterior	636.459	109236	183949	59.3838
	Middle	477.236	47398.1	183949	25.7669
	Posterior	676.844	27315.1	183949	14.8493
Cell 3	Anterior	484.343	2361.99	54764.6	4.31298
	Middle	319.403	22647.7	54764.6	41.3546
	Posterior	566.658	29754.9	54764.6	54.3324
Cell 4	Anterior	693.004	8288.61	9251.42	89.5928
	Middle	226.799	37.79	9251.42	0.408478
	Posterior	540.115	925.025	9251.42	9.99873
Cell 5	Anterior	744.698	2148.81	41698.7	5.15319
	Middle	209.001	14995.5	41698.7	35.9615
	Posterior	279.914	24554.4	41698.7	58.8853
Co-localizations of csGRP78 and CD44v3			"=Area x Mean"
	Region	Area	Integrated Intensity	Sum (A-M-P)	% Integrated Intensity			Cell 1	Cell 2	Cell 3	Cell 4	Cell 5	Average	SD	SE	p-value (A-M)	p-value (A-P)	p-value (M-P)
Cell 1	Anterior	436.882	1417.71	2546.36	55.6759		Anterior	55.6759	54.7962	15.3275	97.4519	88.8605	62.4224	32.587	14.5733	0.10558	0.00766249	0.144814
	Middle	256.431	1072.35	2546.36	42.1131		Middle	42.1131	34.9583	60.8187	0.262412	4.84229	28.599	25.6346	11.4641
	Posterior	248.243	56.298	2546.36	2.21092		Posterior	2.21092	10.2455	23.8538	2.28566	6.29721	8.97863	8.95355	4.00415
Cell 2	Anterior	636.459	7124.09	13001.1	54.7962
	Middle	477.236	4544.94	13001.1	34.9583
	Posterior	676.844	1332.03	13001.1	10.2455
Cell 3	Anterior	484.343	959.446	6259.65	15.3275
	Middle	319.403	3807.04	6259.65	60.8187
	Posterior	566.658	1493.17	6259.65	23.8538
Cell 4	Anterior	693.004	986.73	1012.53	97.4519
	Middle	226.799	2.657	1012.53	0.262412
	Posterior	540.115	23.143	1012.53	2.28566
Cell 5	Anterior	744.698	828.434	932.286	88.8605
	Middle	209.001	45.144	932.286	4.84229
	Posterior	279.914	58.708	932.286	6.29721

## Sheet: Fig. 1c
N	CD44-/low	CD44+	p-value
1	0	33.6	0
2	0	33.6
3	0	33.6
4	0	33.6
5	0	33.6
6	0	34.65
7	0	34.65
8	0	34.65
9	1.05	34.65
10	1.05	34.65
11	1.05	34.65
12	1.05	34.65
13	1.05	35.7
14	1.05	35.7
15	1.05	35.7
16	1.05	35.7
17	2.1	36.75
18	2.1	36.75
19	2.1	36.75
20	2.1	36.75
21	2.1	37.8
22	2.1	37.8
23	3.15	37.8
24	3.15	37.8
25	3.15	37.8
26	3.15	38.85
27	3.15	39.9
28	4.2	39.9
29	4.2	40.95
30	4.2	40.95
31	4.2	42
32	4.2	42
33	5.25	42
34	5.25	42
35	5.25	42
36	5.25	42
37	5.25	43.05
38	5.25	43.05
39	6.3	44.1
40	6.3	44.1
41	6.3	44.1
42	6.3	44.1
43	6.3	44.1
44	6.3	44.1
45	6.3	45.15
46	6.3	45.15
47	6.3	45.15
48	6.3	45.15
49	6.3	45.15
50	6.3	45.15
51	6.3	46.2
52	6.3	46.2
53	6.3	46.2
54	6.3	46.2
55	6.3	46.2
56	7.35	47.25
57	7.35	47.25
58	7.35	47.25
59	7.35	47.25
60	7.35	47.25
61	7.35	48.3
62	7.35	48.3
63	7.35	48.3
64	7.35	48.3
65	7.35	48.3
66	7.35	49.35
67	7.35	49.35
68	8.4	49.35
69	8.4	49.35
70	8.4	49.35
71	8.4	50.4
72	8.4	50.4
73	8.4	50.4
74	8.4	50.4
75	8.4	50.4
76	8.4	50.4
77	8.4	50.4
78	8.4	50.4
79	9.45	50.4
80	9.45	51.45
81	9.45	51.45
82	9.45	51.45
83	9.45	51.45
84	9.45	51.45
85	9.45	51.45
86	10.5	51.45
87	10.5	51.45
88	10.5	52.5
89	10.5	52.5
90	10.5	52.5
91	10.5	53.55
92	10.5	53.55
93	10.5	53.55
94	10.5	54.6
95	10.5	54.6
96	11.55	54.6
97	11.55	54.6
98	11.55	54.6
99	11.55	54.6
100	11.55	54.6
101	11.55	54.6
102	11.55	54.6
103	11.55	54.6
104	11.55	55.65
105	11.55	55.65
106	11.55	55.65
107	11.55	55.65
108	11.55	55.65
109	12.6	55.65
110	12.6	56.7
111	12.6	56.7
112	12.6	56.7
113	12.6	56.7
114	12.6	56.7
115	12.6	57.75
116	12.6	57.75
117	12.6	57.75
118	12.6	57.75
119	12.6	58.8
120	13.65	58.8
121	13.65	58.8
122	13.65	58.8
123	13.65	58.8
124	13.65	59.85
125	13.65	59.85
126	13.65	59.85
127	13.65	60.9
128	13.65	60.9
129	13.65	60.9
130	13.65	61.95
131	13.65	61.95
132	13.65	61.95
133	13.65	61.95
134	14.7	61.95
135	14.7	61.95
136	14.7	61.95
137	14.7	61.95
138	14.7	63
139	14.7	63
140	14.7	63
141	14.7	63
142	14.7	63
143	15.75	63
144	15.75	63
145	15.75	64.05
146	15.75	64.05
147	15.75	64.05
148	15.75	65.1
149	15.75	65.1
150	15.75	65.1
151	15.75	65.1
152	15.75	65.1
153	15.75	65.1
154	15.75	66.15
155	16.8	66.15
156	16.8	66.15
157	16.8	66.15
158	16.8	67.2
159	16.8	67.2
160	16.8	67.2
161	16.8	67.2
162	16.8	67.2
163	16.8	68.25
164	16.8	68.25
165	17.85	68.25
166	17.85	68.25
167	17.85	69.3
168	17.85	69.3
169	17.85	69.3
170	17.85	69.3
171	17.85	70.35
172	17.85	70.35
173	17.85	70.35
174	17.85	70.35
175	17.85	71.4
176	17.85	71.4
177	17.85	72.45
178	17.85	72.45
179	17.85	72.45
180	18.9	73.5
181	18.9	73.5
182	18.9	74.55
183	18.9	74.55
184	18.9	75.6
185	18.9	75.6
186	18.9	76.65
187	18.9	76.65
188	18.9	76.65
189	18.9	76.65
190	18.9	76.65
191	18.9	77.7
192	18.9	77.7
193	18.9	77.7
194	18.9	77.7
195	18.9	78.75
196	18.9	78.75
197	18.9	79.8
198	18.9	79.8
199	18.9	79.8
200	18.9	79.8
201	19.95	80.85
202	19.95	80.85
203	19.95	80.85
204	19.95	81.9
205	19.95	81.9
206	19.95	81.9
207	19.95	82.95
208	19.95	84
209	19.95	84
210	19.95	84
211	19.95	85.05
212	19.95	85.05
213	19.95	85.05
214	19.95	86.1
215	19.95	86.1
216	19.95	86.1
217	21	86.1
218	21	86.1
219	21	86.1
220	21	87.15
221	21	87.15
222	21	87.15
223	21	87.15
224	21	88.2
225	21	88.2
226	21	89.25
227	21	89.25
228	22.05	90.3
229	22.05	90.3
230	22.05	90.3
231	22.05	90.3
232	22.05	91.35
233	22.05	91.35
234	22.05	91.35
235	22.05	91.35
236	22.05	91.35
237	22.05	91.35
238	22.05	91.35
239	22.05	91.35
240	22.05	92.4
241	22.05	92.4
242	22.05	92.4
243	22.05	92.4
244	22.05	92.4
245	22.05	93.45
246	22.05	93.45
247	23.1	94.5
248	23.1	95.55
249	23.1	95.55
250	23.1	95.55
251	23.1	96.6
252	23.1	96.6
253	23.1	96.6
254	23.1	96.6
255	23.1	96.6
256	23.1	97.65
257	23.1	97.65
258	24.15	98.7
259	24.15	98.7
260	24.15	98.7
261	24.15	98.7
262	24.15	98.7
263	24.15	98.7
264	24.15	99.75
265	24.15	99.75
266	24.15	99.75
267	24.15	99.75
268	24.15	99.75
269	24.15	99.75
270	24.15	99.75
271	24.15	100.8
272	24.15	100.8
273	24.15	100.8
274	25.2	100.8
275	25.2	100.8
276	25.2	100.8
277	25.2	100.8
278	25.2	101.85
279	25.2	101.85
280	25.2	101.85
281	25.2	102.9
282	26.25	102.9
283	26.25	102.9
284	26.25	102.9
285	26.25	103.95
286	26.25	103.95
287	26.25	103.95
288	26.25	103.95
289	27.3	103.95
290	27.3	103.95
291	27.3	105
292	27.3	105
293	27.3	105
294	27.3	105
295	27.3	105
296	27.3	105
297	27.3	106.05
298	27.3	106.05
299	27.3	106.05
300	27.3	106.05
301	27.3	107.1
302	27.3	107.1
303	27.3	107.1
304	27.3	108.15
305	27.3	108.15
306	27.3	109.2
307	28.35	109.2
308	28.35	109.2
309	28.35	109.2
310	28.35	110.25
311	28.35	110.25
312	28.35	110.25
313	28.35	111.3
314	28.35	111.3
315	29.4	111.3
316	29.4	111.3
317	29.4	112.35
318	29.4	113.4
319	29.4	113.4
320	29.4	114.45
321	29.4	114.45
322	29.4	114.45
323	29.4	115.5
324	29.4	115.5
325	29.4	115.5
326	29.4	115.5
327	29.4	115.5
328	29.4	116.55
329	29.4	116.55
330	30.45	116.55
331	30.45	116.55
332	30.45	117.6
333	30.45	117.6
334	30.45	117.6
335	30.45	117.6
336	30.45	118.65
337	30.45	118.65
338	30.45	118.65
339	30.45	118.65
340	30.45	118.65
341	30.45	119.7
342	30.45	119.7
343	30.45	119.7
344	30.45	120.75
345	30.45	120.75
346	31.5	120.75
347	31.5	120.75
348	31.5	120.75
349	31.5	120.75
350	31.5	121.8
351	31.5	121.8
352	31.5	122.85
353	31.5	122.85
354	31.5	122.85
355	31.5	122.85
356	31.5	122.85
357	32.55	123.9
358	32.55	123.9
359	32.55	123.9
360	32.55	123.9
361	32.55	124.95
362	32.55	124.95
363	32.55	124.95
364	32.55	126
365	32.55	126
366	32.55	126
367	32.55	126
368	32.55	127.05
369	32.55	127.05
370	32.55	127.05
371	32.55	128.1
372	32.55	128.1
373	32.55	128.1
374	32.55	128.1
375	33.6	128.1
376	33.6	128.1
377	33.6	129.15
378	33.6	129.15
379	33.6	129.15
380	33.6	130.2
381	33.6	130.2
382	33.6	130.2
383	33.6	130.2
384	33.6	130.2
385	33.6	130.2
386	34.65	131.25
387	34.65	131.25
388	34.65	131.25
389	34.65	131.25
390	34.65	131.25
391	34.65	132.3
392	34.65	132.3
393	34.65	132.3
394	34.65	133.35
395	34.65	133.35
396	34.65	133.35
397	34.65	133.35
398	34.65	133.35
399	34.65	134.4
400	34.65	134.4
401	34.65	134.4
402	34.65	135.45
403	34.65	135.45
404	34.65	135.45
405	35.7	136.5
406	35.7	136.5
407	35.7	136.5
408	35.7	136.5
409	35.7	137.55
410	35.7	137.55
411	35.7	137.55
412	35.7	137.55
413	35.7	137.55
414	35.7	138.6
415	35.7	138.6
416	35.7	138.6
417	35.7	138.6
418	35.7	138.6
419	35.7	138.6
420	35.7	139.65
421	35.7	139.65
422	35.7	140.7
423	35.7	141.75
424	35.7	141.75
425	36.75	142.8
426	36.75	142.8
427	36.75	142.8
428	36.75	142.8
429	36.75	143.85
430	36.75	143.85
431	36.75	143.85
432	36.75	143.85
433	36.75	143.85
434	36.75	144.9
435	36.75	144.9
436	36.75	144.9
437	36.75	144.9
438	36.75	145.95
439	37.8	145.95
440	37.8	147
441	37.8	147
442	37.8	147
443	37.8	147
444	37.8	147
445	37.8	147
446	37.8	147
447	37.8	147
448	37.8	148.05
449	37.8	148.05
450	37.8	148.05
451	37.8	148.05
452	37.8	148.05
453	37.8	149.1
454	37.8	149.1
455	37.8	149.1
456	37.8	150.15
457	37.8	150.15
458	37.8	150.15
459	37.8	150.15
460	37.8	150.15
461	37.8	150.15
462	37.8	150.15
463	37.8	150.15
464	38.85	150.15
465	38.85	150.15
466	38.85	151.2
467	38.85	151.2
468	38.85	151.2
469	38.85	151.2
470	38.85	151.2
471	38.85	151.2
472	38.85	151.2
473	38.85	151.2
474	38.85	151.2
475	39.9	152.25
476	39.9	152.25
477	39.9	152.25
478	39.9	152.25
479	39.9	152.25
480	39.9	152.25
481	39.9	152.25
482	39.9	152.25
483	39.9	153.3
484	39.9	153.3
485	39.9	153.3
486	39.9	153.3
487	39.9	153.3
488	39.9	153.3
489	39.9	153.3
490	40.95	153.3
491	40.95	153.3
492	40.95	153.3
493	40.95	154.35
494	40.95	154.35
495	40.95	154.35
496	40.95	154.35
497	40.95	154.35
498	40.95	154.35
499	40.95	154.35
500	40.95	154.35
501	40.95	155.4
502	40.95	155.4
503	40.95	155.4
504	40.95	155.4
505	42	155.4
506	42	155.4
507	42	155.4
508	42	155.4
509	42	155.4
510	42	155.4
511	42	155.4
512	42	156.45
513	42	156.45
514	42	156.45
515	42	157.5
516	42	157.5
517	42	157.5
518	42	157.5
519	43.05	157.5
520	43.05	157.5
521	43.05	157.5
522	43.05	158.55
523	43.05	158.55
524	43.05	158.55
525	43.05	158.55
526	43.05	158.55
527	43.05	159.6
528	43.05	159.6
529	43.05	159.6
530	43.05	159.6
531	43.05	159.6
532	43.05	160.65
533	44.1	160.65
534	44.1	160.65
535	44.1	160.65
536	44.1	160.65
537	44.1	160.65
538	44.1	160.65
539	44.1	160.65
540	44.1	161.7
541	44.1	161.7
542	44.1	161.7
543	44.1	161.7
544	44.1	162.75
545	44.1	162.75
546	44.1	162.75
547	44.1	162.75
548	44.1	162.75
549	44.1	162.75
550	44.1	162.75
551	44.1	162.75
552	44.1	162.75
553	44.1	162.75
554	44.1	162.75
555	44.1	163.8
556	45.15	163.8
557	45.15	163.8
558	45.15	163.8
559	45.15	163.8
560	45.15	163.8
561	45.15	163.8
562	45.15	164.85
563	45.15	164.85
564	45.15	164.85
565	45.15	164.85
566	45.15	164.85
567	45.15	164.85
568	45.15	165.9
569	45.15	165.9
570	45.15	165.9
571	45.15	165.9
572	45.15	165.9
573	45.15	165.9
574	45.15	165.9
575	46.2	165.9
576	46.2	165.9
577	46.2	165.9
578	46.2	165.9
579	46.2	166.95
580	46.2	166.95
581	46.2	166.95
582	46.2	166.95
583	46.2	166.95
584	46.2	166.95
585	46.2	166.95
586	46.2	166.95
587	46.2	166.95
588	47.25	166.95
589	47.25	166.95
590	47.25	168
591	47.25	168
592	47.25	168
593	47.25	168
594	47.25	168
595	47.25	168
596	47.25	168
597	47.25	168
598	47.25	169.05
599	47.25	169.05
600	47.25	169.05
601	47.25	169.05
602	47.25	169.05
603	47.25	169.05
604	47.25	169.05
605	47.25	169.05
606	48.3	170.1
607	48.3	170.1
608	48.3	170.1
609	48.3	170.1
610	48.3	170.1
611	48.3	170.1
612	48.3	171.15
613	48.3	171.15
614	48.3	171.15
615	48.3	171.15
616	48.3	171.15
617	49.35	171.15
618	49.35	171.15
619	49.35	171.15
620	49.35	171.15
621	49.35	172.2
622	49.35	172.2
623	49.35	172.2
624	49.35	172.2
625	49.35	173.25
626	49.35	173.25
627	49.35	173.25
628	50.4	173.25
629	50.4	173.25
630	50.4	173.25
631	50.4	173.25
632	50.4	173.25
633	50.4	173.25
634	50.4	173.25
635	50.4	174.3
636	50.4	174.3
637	50.4	174.3
638	50.4	174.3
639	50.4	174.3
640	50.4	174.3
641	50.4	175.35
642	51.45	175.35
643	51.45	175.35
644	51.45	175.35
645	51.45	175.35
646	51.45	175.35
647	51.45	175.35
648	51.45	175.35
649	51.45	175.35
650	51.45	175.35
651	51.45	175.35
652	51.45	175.35
653	51.45	175.35
654	51.45	176.4
655	52.5	176.4
656	52.5	176.4
657	52.5	176.4
658	52.5	176.4
659	52.5	176.4
660	52.5	176.4
661	52.5	176.4
662	52.5	176.4
663	52.5	177.45
664	52.5	177.45
665	53.55	177.45
666	53.55	177.45
667	53.55	177.45
668	53.55	177.45
669	53.55	177.45
670	53.55	177.45
671	53.55	177.45
672	53.55	178.5
673	53.55	178.5
674	53.55	178.5
675	53.55	178.5
676	53.55	178.5
677	53.55	178.5
678	53.55	178.5
679	53.55	178.5
680	53.55	178.5
681	54.6	178.5
682	54.6	178.5
683	54.6	178.5
684	54.6	179.55
685	54.6	179.55
686	54.6	179.55
687	54.6	179.55
688	54.6	179.55
689	54.6	179.55
690	54.6	179.55
691	54.6	179.55
692	54.6	179.55
693	54.6	179.55
694	54.6	179.55
695	54.6	180.6
696	54.6	180.6
697	54.6	180.6
698	55.65	180.6
699	55.65	180.6
700	55.65	180.6
701	55.65	180.6
702	55.65	180.6
703	55.65	180.6
704	55.65	180.6
705	56.7	180.6
706	56.7	180.6
707	56.7	180.6
708	56.7	180.6
709	56.7	180.6
710	56.7	180.6
711	56.7	181.65
712	56.7	181.65
713	56.7	181.65
714	56.7	181.65
715	57.75	181.65
716	57.75	181.65
717	57.75	181.65
718	57.75	181.65
719	57.75	181.65
720	57.75	181.65
721	57.75	181.65
722	57.75	181.65
723	57.75	182.7
724	57.75	182.7
725	57.75	182.7
726	57.75	182.7
727	57.75	182.7
728	58.8	182.7
729	58.8	182.7
730	58.8	182.7
731	58.8	183.75
732	58.8	183.75
733	58.8	183.75
734	58.8	183.75
735	58.8	183.75
736	58.8	183.75
737	58.8	183.75
738	58.8	183.75
739	58.8	183.75
740	58.8	183.75
741	59.85	184.8
742	59.85	184.8
743	59.85	184.8
744	59.85	184.8
745	59.85	184.8
746	59.85	184.8
747	59.85	184.8
748	59.85	185.85
749	59.85	185.85
750	59.85	185.85
751	60.9	185.85
752	60.9	185.85
753	60.9	185.85
754	60.9	185.85
755	60.9	185.85
756	60.9	185.85
757	60.9	186.9
758	61.95	186.9
759	61.95	186.9
760	61.95	186.9
761	61.95	186.9
762	61.95	186.9
763	61.95	186.9
764	61.95	186.9
765	61.95	186.9
766	61.95	186.9
767	61.95	186.9
768	61.95	186.9
769	63	187.95
770	63	187.95
771	63	187.95
772	63	187.95
773	63	187.95
774	64.05	187.95
775	64.05	187.95
776	64.05	187.95
777	64.05	187.95
778	64.05	187.95
779	64.05	187.95
780	64.05	189
781	64.05	189
782	64.05	189
783	64.05	189
784	64.05	189
785	64.05	189
786	64.05	189
787	64.05	189
788	64.05	189
789	64.05	189
790	65.1	189
791	65.1	190.05
792	65.1	190.05
793	65.1	190.05
794	65.1	190.05
795	65.1	190.05
796	65.1	190.05
797	65.1	190.05
798	66.15	190.05
799	66.15	190.05
800	66.15	190.05
801	66.15	190.05
802	66.15	190.05
803	66.15	190.05
804	66.15	190.05
805	66.15	190.05
806	66.15	190.05
807	66.15	190.05
808	66.15	190.05
809	67.2	191.1
810	67.2	191.1
811	67.2	191.1
812	67.2	191.1
813	67.2	191.1
814	67.2	191.1
815	67.2	191.1
816	67.2	191.1
817	68.25	191.1
818	68.25	191.1
819	68.25	191.1
820	68.25	191.1
821	68.25	191.1
822	68.25	191.1
823	68.25	192.15
824	68.25	192.15
825	68.25	192.15
826	68.25	192.15
827	68.25	192.15
828	69.3	192.15
829	69.3	192.15
830	69.3	192.15
831	69.3	192.15
832	69.3	192.15
833	69.3	192.15
834	69.3	192.15
835	69.3	192.15
836	69.3	193.2
837	69.3	193.2
838	69.3	193.2
839	69.3	193.2
840	70.35	193.2
841	70.35	193.2
842	70.35	193.2
843	70.35	193.2
844	70.35	193.2
845	70.35	193.2
846	70.35	193.2
847	70.35	193.2
848	71.4	193.2
849	71.4	193.2
850	71.4	193.2
851	71.4	194.25
852	71.4	194.25
853	71.4	194.25
854	71.4	194.25
855	72.45	194.25
856	72.45	194.25
857	72.45	194.25
858	72.45	194.25
859	72.45	194.25
860	73.5	194.25
861	73.5	194.25
862	73.5	194.25
863	73.5	194.25
864	73.5	194.25
865	74.55	194.25
866	74.55	194.25
867	74.55	194.25
868	74.55	194.25
869	74.55	195.3
870	74.55	195.3
871	75.6	195.3
872	75.6	195.3
873	75.6	195.3
874	75.6	195.3
875	75.6	195.3
876	75.6	195.3
877	76.65	195.3
878	76.65	195.3
879	76.65	195.3
880	76.65	195.3
881	76.65	195.3
882	76.65	195.3
883	76.65	195.3
884	76.65	195.3
885	76.65	195.3
886	76.65	195.3
887	76.65	196.35
888	77.7	196.35
889	77.7	196.35
890	77.7	196.35
891	77.7	196.35
892	77.7	196.35
893	77.7	196.35
894	77.7	196.35
895	77.7	196.35
896	77.7	196.35
897	78.75	196.35
898	78.75	196.35
899	78.75	196.35
900	78.75	196.35
901	78.75	196.35
902	78.75	197.4
903	79.8	197.4
904	79.8	197.4
905	79.8	197.4
906	79.8	197.4
907	79.8	197.4
908	79.8	197.4
909	79.8	197.4
910	79.8	197.4
911	79.8	197.4
912	79.8	197.4
913	80.85	197.4
914	80.85	197.4
915	80.85	197.4
916	80.85	197.4
917	80.85	197.4
918	80.85	198.45
919	80.85	198.45
920	81.9	198.45
921	81.9	198.45
922	81.9	198.45
923	81.9	198.45
924	81.9	198.45
925	81.9	198.45
926	81.9	198.45
927	81.9	198.45
928	82.95	198.45
929	82.95	198.45
930	82.95	198.45
931	82.95	198.45
932	82.95	198.45
933	82.95	198.45
934	82.95	198.45
935	82.95	199.5
936	82.95	199.5
937	84	199.5
938	84	199.5
939	84	199.5
940	84	199.5
941	84	199.5
942	85.05	199.5
943	85.05	199.5
944	85.05	199.5
945	85.05	199.5
946	85.05	199.5
947	85.05	199.5
948	85.05	199.5
949	86.1	199.5
950	86.1	199.5
951	86.1	199.5
952	86.1	199.5
953	86.1	199.5
954	86.1	199.5
955	86.1	199.5
956	86.1	200.55
957	87.15	200.55
958	87.15	200.55
959	87.15	200.55
960	87.15	200.55
961	87.15	200.55
962	87.15	200.55
963	87.15	200.55
964	88.2	201.6
965	88.2	201.6
966	88.2	201.6
967	88.2	201.6
968	89.25	201.6
969	89.25	201.6
970	89.25	201.6
971	89.25	201.6
972	89.25	201.6
973	89.25	201.6
974	89.25	201.6
975	90.3	201.6
976	90.3	201.6
977	90.3	201.6
978	90.3	201.6
979	90.3	201.6
980	90.3	201.6
981	90.3	201.6
982	90.3	201.6
983	90.3	201.6
984	90.3	202.65
985	91.35	202.65
986	91.35	202.65
987	91.35	202.65
988	91.35	202.65
989	91.35	202.65
990	91.35	202.65
991	92.4	202.65
992	92.4	202.65
993	92.4	202.65
994	93.45	202.65
995	93.45	202.65
996	93.45	202.65
997	93.45	202.65
998	94.5	203.7
999	94.5	203.7
1000	94.5	203.7
1001	94.5	203.7
1002	95.55	203.7
1003	96.6	203.7
1004	96.6	203.7
1005	96.6	203.7
1006	96.6	203.7
1007	96.6	203.7
1008	97.65	203.7
1009	97.65	203.7
1010	97.65	203.7
1011	97.65	203.7
1012	97.65	203.7
1013	97.65	203.7
1014	98.7	203.7
1015	98.7	204.75
1016	98.7	204.75
1017	98.7	204.75
1018	99.75	204.75
1019	99.75	204.75
1020	99.75	204.75
1021	99.75	204.75
1022	99.75	204.75
1023	99.75	204.75
1024	99.75	204.75
1025	99.75	204.75
1026	100.8	204.75
1027	100.8	204.75
1028	100.8	204.75
1029	100.8	204.75
1030	100.8	204.75
1031	101.85	204.75
1032	101.85	204.75
1033	101.85	204.75
1034	101.85	204.75
1035	101.85	204.75
1036	102.9	204.75
1037	102.9	204.75
1038	102.9	205.8
1039	102.9	205.8
1040	102.9	205.8
1041	102.9	205.8
1042	102.9	205.8
1043	102.9	205.8
1044	103.95	205.8
1045	103.95	205.8
1046	103.95	205.8
1047	103.95	205.8
1048	103.95	205.8
1049	103.95	205.8
1050	105	205.8
1051	105	205.8
1052	106.05	205.8
1053	106.05	205.8
1054	106.05	205.8
1055	106.05	206.85
1056	106.05	206.85
1057	106.05	206.85
1058	107.1	206.85
1059	107.1	206.85
1060	107.1	206.85
1061	107.1	206.85
1062	107.1	206.85
1063	107.1	206.85
1064	107.1	206.85
1065	108.15	206.85
1066	108.15	206.85
1067	108.15	206.85
1068	108.15	206.85
1069	109.2	206.85
1070	109.2	206.85
1071	109.2	207.9
1072	109.2	207.9
1073	109.2	207.9
1074	110.25	207.9
1075	110.25	207.9
1076	110.25	207.9
1077	110.25	207.9
1078	110.25	207.9
1079	110.25	207.9
1080	111.3	207.9
1081	111.3	207.9
1082	111.3	207.9
1083	112.35	207.9
1084	112.35	207.9
1085	112.35	207.9
1086	113.4	207.9
1087	113.4	207.9
1088	113.4	208.95
1089	113.4	208.95
1090	113.4	208.95
1091	113.4	208.95
1092	113.4	208.95
1093	113.4	208.95
1094	113.4	208.95
1095	114.45	208.95
1096	114.45	208.95
1097	114.45	208.95
1098	114.45	208.95
1099	114.45	208.95
1100	115.5	208.95
1101	115.5	208.95
1102	115.5	208.95
1103	115.5	208.95
1104	115.5	208.95
1105	115.5	208.95
1106	116.55	208.95
1107	116.55	208.95
1108	116.55	210
1109	116.55	210
1110	116.55	210
1111	116.55	210
1112	117.6	210
1113	117.6	210
1114	117.6	210
1115	118.65	210
1116	118.65	210
1117	118.65	210
1118	118.65	210
1119	118.65	210
1120	119.7	210
1121	119.7	210
1122	119.7	210
1123	119.7	210
1124	120.75	210
1125	120.75	210
1126	121.8	210
1127	121.8	211.05
1128	121.8	211.05
1129	121.8	211.05
1130	121.8	211.05
1131	121.8	211.05
1132	121.8	211.05
1133	121.8	211.05
1134	122.85	211.05
1135	122.85	211.05
1136	122.85	211.05
1137	122.85	211.05
1138	124.95	211.05
1139	124.95	211.05
1140	124.95	211.05
1141	124.95	211.05
1142	124.95	211.05
1143	126	211.05
1144	126	212.1
1145	126	212.1
1146	126	212.1
1147	127.05	212.1
1148	127.05	212.1
1149	127.05	212.1
1150	127.05	212.1
1151	128.1	212.1
1152	128.1	212.1
1153	128.1	212.1
1154	129.15	212.1
1155	130.2	212.1
1156	131.25	212.1
1157	131.25	212.1
1158	131.25	212.1
1159	131.25	212.1
1160	131.25	212.1
1161	131.25	212.1
1162	131.25	212.1
1163	131.25	212.1
1164	131.25	212.1
1165	132.3	212.1
1166	132.3	212.1
1167	133.35	212.1
1168	133.35	213.15
1169	133.35	213.15
1170	134.4	213.15
1171	134.4	213.15
1172	134.4	213.15
1173	134.4	213.15
1174	134.4	213.15
1175	134.4	213.15
1176	134.4	213.15
1177	135.45	213.15
1178	135.45	213.15
1179	135.45	213.15
1180	136.5	213.15
1181	136.5	213.15
1182	137.55	213.15
1183	137.55	213.15
1184	137.55	213.15
1185	138.6	213.15
1186	138.6	213.15
1187	139.65	213.15
1188	139.65	214.2
1189	139.65	214.2
1190	140.7	214.2
1191	140.7	214.2
1192	141.75	214.2
1193	141.75	214.2
1194	141.75	214.2
1195	142.8	214.2
1196	143.85	214.2
1197	143.85	214.2
1198	144.9	214.2
1199	144.9	214.2
1200	144.9	214.2
1201	145.95	214.2
1202	145.95	214.2
1203	145.95	214.2
1204	145.95	214.2
1205	147	214.2
1206	147	214.2
1207	147	214.2
1208	148.05	215.25
1209	148.05	215.25
1210	148.05	215.25
1211	150.15	215.25
1212	151.2	215.25
1213	151.2	215.25
1214	151.2	215.25
1215	151.2	215.25
1216	151.2	215.25
1217	153.3	215.25
1218	153.3	215.25
1219	154.35	215.25
1220	155.4	215.25
1221	155.4	215.25
1222	156.45	215.25
1223	156.45	215.25
1224	156.45	215.25
1225	156.45	215.25
1226	156.45	215.25
1227	156.45	215.25
1228	157.5	215.25
1229	157.5	215.25
1230	158.55	215.25
1231	158.55	215.25
1232	158.55	216.3
1233	158.55	216.3
1234	160.65	216.3
1235	161.7	216.3
1236	161.7	216.3
1237	161.7	216.3
1238	161.7	216.3
1239	162.75	216.3
1240	162.75	216.3
1241	162.75	216.3
1242	162.75	216.3
1243	162.75	216.3
1244	162.75	216.3
1245	163.8	216.3
1246	163.8	216.3
1247	163.8	216.3
1248	163.8	217.35
1249	164.85	217.35
1250	165.9	217.35
1251	165.9	217.35
1252	165.9	217.35
1253	166.95	217.35
1254	166.95	217.35
1255	166.95	217.35
1256	166.95	217.35
1257	166.95	217.35
1258	168	217.35
1259	168	217.35
1260	168	217.35
1261	169.05	217.35
1262	170.1	217.35
1263	170.1	217.35
1264	170.1	217.35
1265	171.15	217.35
1266	171.15	217.35
1267	171.15	217.35
1268	171.15	217.35
1269	172.2	217.35
1270	173.25	217.35
1271	173.25	217.35
1272	174.3	217.35
1273	174.3	217.35
1274	175.35	217.35
1275	175.35	217.35
1276	176.4	217.35
1277	176.4	217.35
1278	176.4	218.4
1279	177.45	218.4
1280	177.45	218.4
1281	178.5	218.4
1282	178.5	218.4
1283	178.5	218.4
1284	180.6	218.4
1285	181.65	218.4
1286	181.65	218.4
1287	181.65	218.4
1288	181.65	218.4
1289	181.65	218.4
1290	182.7	218.4
1291	182.7	218.4
1292	182.7	218.4
1293	182.7	218.4
1294	183.75	219.45
1295	183.75	219.45
1296	183.75	219.45
1297	184.8	219.45
1298	184.8	219.45
1299	184.8	219.45
1300	185.85	219.45
1301	186.9	219.45
1302	186.9	219.45
1303	186.9	219.45
1304	187.95	219.45
1305	187.95	219.45
1306	187.95	219.45
1307	187.95	219.45
1308	189	219.45
1309	189	219.45
1310	189	220.5
1311	189	220.5
1312	189	220.5
1313	189	220.5
1314	190.05	220.5
1315	190.05	220.5
1316	190.05	220.5
1317	190.05	220.5
1318	191.1	220.5
1319	191.1	220.5
1320	191.1	220.5
1321	192.15	220.5
1322	192.15	220.5
1323	192.15	220.5
1324	193.2	220.5
1325	193.2	220.5
1326	193.2	220.5
1327	195.3	220.5
1328	195.3	220.5
1329	195.3	220.5
1330	196.35	220.5
1331	196.35	220.5
1332	197.4	220.5
1333	197.4	220.5
1334	197.4	220.5
1335	197.4	220.5
1336	198.45	221.55
1337	198.45	221.55
1338	199.5	221.55
1339	199.5	221.55
1340	199.5	221.55
1341	200.55	221.55
1342	200.55	221.55
1343	201.6	221.55
1344	201.6	221.55
1345	201.6	221.55
1346	201.6	221.55
1347	201.6	221.55
1348	201.6	221.55
1349	203.7	221.55
1350	203.7	221.55
1351	203.7	221.55
1352	204.75	221.55
1353	205.8	221.55
1354	205.8	221.55
1355	205.8	221.55
1356	206.85	221.55
1357	206.85	221.55
1358	206.85	221.55
1359	206.85	222.6
1360	208.95	222.6
1361	208.95	222.6
1362	208.95	222.6
1363	208.95	222.6
1364	208.95	222.6
1365	208.95	222.6
1366	210	222.6
1367	210	222.6
1368	210	222.6
1369	211.05	222.6
1370	211.05	222.6
1371	212.1	222.6
1372	213.15	222.6
1373	213.15	222.6
1374	213.15	222.6
1375	213.15	222.6
1376	213.15	222.6
1377	213.15	222.6
1378	214.2	222.6
1379	214.2	222.6
1380	214.2	222.6
1381	215.25	222.6
1382	216.3	222.6
1383	216.3	222.6
1384	216.3	222.6
1385	216.3	222.6
1386	217.35	222.6
1387	218.4	222.6
1388	218.4	222.6
1389	218.4	222.6
1390	218.4	223.65
1391	219.45	223.65
1392	219.45	223.65
1393	220.5	223.65
1394	220.5	223.65
1395	222.6	223.65
1396	223.65	223.65
1397	223.65	223.65
1398	223.65	223.65
1399	223.65	223.65
1400	224.7	223.65
1401	224.7	223.65
1402	224.7	223.65
1403	224.7	223.65
1404	224.7	223.65
1405	225.75	223.65
1406	225.75	223.65
1407	225.75	223.65
1408	225.75	223.65
1409	226.8	223.65
1410	226.8	223.65
1411	227.85	223.65
1412	227.85	223.65
1413	227.85	223.65
1414	228.9	224.7
1415	228.9	224.7
1416	228.9	224.7
1417	228.9	224.7
1418	228.9	224.7
1419	228.9	224.7
1420	229.95	224.7
1421	229.95	224.7
1422	229.95	224.7
1423	229.95	224.7
1424	229.95	224.7
1425	233.1	224.7
1426	233.1	224.7
1427	233.1	224.7
1428	234.15	224.7
1429	234.15	224.7
1430	235.2	225.75
1431	236.25	225.75
1432	237.3	225.75
1433	237.3	225.75
1434	237.3	225.75
1435	237.3	225.75
1436	237.3	225.75
1437	238.35	225.75
1438	238.35	225.75
1439	239.4	225.75
1440	239.4	225.75
1441	239.4	225.75
1442	239.4	225.75
1443	240.45	225.75
1444	240.45	225.75
1445	241.5	225.75
1446	241.5	225.75
1447	241.5	225.75
1448	242.55	225.75
1449	242.55	225.75
1450	245.7	225.75
1451	246.75	225.75
1452	246.75	225.75
1453	247.8	225.75
1454	248.85	225.75
1455	248.85	225.75
1456	248.85	225.75
1457	248.85	225.75
1458	248.85	225.75
1459	249.9	225.75
1460	249.9	225.75
1461	249.9	225.75
1462	250.95	226.8
1463	250.95	226.8
1464	250.95	226.8
1465	252	226.8
1466	252	226.8
1467	253.05	226.8
1468	253.05	226.8
1469	254.1	226.8
1470	254.1	226.8
1471	255.15	226.8
1472	255.15	226.8
1473	255.15	226.8
1474	255.15	226.8
1475	256.2	226.8
1476	256.2	226.8
1477	256.2	226.8
1478	256.2	226.8
1479	257.25	226.8
1480	257.25	226.8
1481	258.3	226.8
1482	258.3	226.8
1483	259.35	226.8
1484	259.35	226.8
1485	259.35	226.8
1486	260.4	226.8
1487	260.4	226.8
1488	260.4	226.8
1489	260.4	226.8
1490	260.4	227.85
1491	260.4	227.85
1492	261.45	227.85
1493	261.45	227.85
1494	261.45	227.85
1495	261.45	227.85
1496	262.5	227.85
1497	263.55	227.85
1498	264.6	227.85
1499	264.6	227.85
1500	264.6	227.85
1501	265.65	227.85
1502	265.65	227.85
1503	266.7	227.85
1504	266.7	227.85
1505	266.7	227.85
1506	266.7	227.85
1507	266.7	227.85
1508	266.7	227.85
1509	267.75	227.85
1510	267.75	227.85
1511	267.75	227.85
1512	267.75	227.85
1513	267.75	227.85
1514	268.8	227.85
1515	268.8	227.85
1516	269.85	227.85
1517	270.9	227.85
1518	270.9	227.85
1519	270.9	227.85
1520	273	227.85
1521	274.05	227.85
1522	274.05	227.85
1523	274.05	228.9
1524	275.1	228.9
1525	275.1	228.9
1526	275.1	228.9
1527	276.15	228.9
1528	276.15	228.9
1529	277.2	228.9
1530	277.2	228.9
1531	277.2	228.9
1532	277.2	228.9
1533	278.25	228.9
1534	279.3	228.9
1535	279.3	228.9
1536	281.4	228.9
1537	282.45	228.9
1538	282.45	228.9
1539	282.45	228.9
1540	283.5	228.9
1541	285.6	228.9
1542	285.6	228.9
1543	285.6	228.9
1544	286.65	228.9
1545	286.65	228.9
1546	287.7	228.9
1547	287.7	228.9
1548	287.7	228.9
1549	288.75	229.95
1550	289.8	229.95
1551	290.85	229.95
1552	290.85	229.95
1553	291.9	229.95
1554	291.9	229.95
1555	292.95	229.95
1556	292.95	229.95
1557	292.95	229.95
1558	294	229.95
1559	294	229.95
1560	295.05	229.95
1561	296.1	229.95
1562	296.1	229.95
1563	296.1	229.95
1564	296.1	229.95
1565	296.1	229.95
1566	296.1	229.95
1567	298.2	229.95
1568	298.2	229.95
1569	298.2	229.95
1570	299.25	229.95
1571	299.25	229.95
1572	300.3	229.95
1573	300.3	229.95
1574	301.35	229.95
1575	302.4	229.95
1576	302.4	229.95
1577	302.4	229.95
1578	302.4	229.95
1579	303.45	229.95
1580	303.45	229.95
1581	303.45	229.95
1582	304.5	229.95
1583	305.55	231
1584	305.55	231
1585	306.6	231
1586	307.65	231
1587	309.75	231
1588	309.75	231
1589	310.8	231
1590	310.8	231
1591	310.8	231
1592	310.8	231
1593	311.85	231
1594	312.9	231
1595	313.95	231
1596	315	231
1597	318.15	231
1598	318.15	231
1599	318.15	231
1600	319.2	231
1601	319.2	231
1602	320.25	231
1603	320.25	231
1604	321.3	231
1605	321.3	231
1606	321.3	231
1607	321.3	231
1608	323.4	232.05
1609	323.4	232.05
1610	324.45	232.05
1611	324.45	232.05
1612	325.5	232.05
1613	325.5	232.05
1614	326.55	232.05
1615	327.6	232.05
1616	327.6	232.05
1617	328.65	232.05
1618	328.65	232.05
1619	332.85	232.05
1620	333.9	232.05
1621	336	232.05
1622	337.05	232.05
1623	337.05	232.05
1624	339.15	232.05
1625	340.2	232.05
1626	343.35	232.05
1627	346.5	232.05
1628	348.6	232.05
1629	348.6	232.05
1630		232.05
1631		232.05
1632		232.05
1633		232.05
1634		232.05
1635		232.05
1636		232.05
1637		232.05
1638		232.05
1639		232.05
1640		232.05
1641		232.05
1642		232.05
1643		232.05
1644		232.05
1645		233.1
1646		233.1
1647		233.1
1648		233.1
1649		233.1
1650		233.1
1651		233.1
1652		233.1
1653		233.1
1654		233.1
1655		233.1
1656		233.1
1657		233.1
1658		233.1
1659		233.1
1660		233.1
1661		233.1
1662		233.1
1663		233.1
1664		233.1
1665		233.1
1666		233.1
1667		233.1
1668		233.1
1669		233.1
1670		233.1
1671		233.1
1672		233.1
1673		233.1
1674		233.1
1675		233.1
1676		233.1
1677		233.1
1678		233.1
1679		233.1
1680		233.1
1681		234.15
1682		234.15
1683		234.15
1684		234.15
1685		234.15
1686		234.15
1687		234.15
1688		234.15
1689		234.15
1690		234.15
1691		234.15
1692		234.15
1693		234.15
1694		234.15
1695		234.15
1696		234.15
1697		234.15
1698		234.15
1699		234.15
1700		234.15
1701		234.15
1702		234.15
1703		234.15
1704		234.15
1705		234.15
1706		234.15
1707		234.15
1708		234.15
1709		235.2
1710		235.2
1711		235.2
1712		235.2
1713		235.2
1714		235.2
1715		235.2
1716		235.2
1717		235.2
1718		235.2
1719		235.2
1720		235.2
1721		235.2
1722		235.2
1723		235.2
1724		235.2
1725		235.2
1726		235.2
1727		235.2
1728		235.2
1729		235.2
1730		235.2
1731		235.2
1732		235.2
1733		235.2
1734		235.2
1735		235.2
1736		235.2
1737		235.2
1738		235.2
1739		235.2
1740		236.25
1741		236.25
1742		236.25
1743		236.25
1744		236.25
1745		236.25
1746		236.25
1747		236.25
1748		236.25
1749		236.25
1750		236.25
1751		236.25
1752		236.25
1753		236.25
1754		236.25
1755		236.25
1756		236.25
1757		236.25
1758		236.25
1759		236.25
1760		236.25
1761		236.25
1762		236.25
1763		236.25
1764		236.25
1765		236.25
1766		236.25
1767		236.25
1768		236.25
1769		236.25
1770		236.25
1771		236.25
1772		236.25
1773		236.25
1774		236.25
1775		236.25
1776		236.25
1777		237.3
1778		237.3
1779		237.3
1780		237.3
1781		237.3
1782		237.3
1783		237.3
1784		237.3
1785		237.3
1786		237.3
1787		237.3
1788		237.3
1789		237.3
1790		237.3
1791		237.3
1792		237.3
1793		237.3
1794		237.3
1795		237.3
1796		237.3
1797		237.3
1798		237.3
1799		237.3
1800		237.3
1801		237.3
1802		237.3
1803		237.3
1804		237.3
1805		237.3
1806		237.3
1807		237.3
1808		237.3
1809		237.3
1810		237.3
1811		237.3
1812		238.35
1813		238.35
1814		238.35
1815		238.35
1816		238.35
1817		238.35
1818		238.35
1819		238.35
1820		238.35
1821		238.35
1822		238.35
1823		238.35
1824		238.35
1825		238.35
1826		238.35
1827		238.35
1828		238.35
1829		238.35
1830		238.35
1831		238.35
1832		238.35
1833		238.35
1834		238.35
1835		238.35
1836		238.35
1837		238.35
1838		238.35
1839		238.35
1840		238.35
1841		238.35
1842		238.35
1843		238.35
1844		238.35
1845		239.4
1846		239.4
1847		239.4
1848		239.4
1849		239.4
1850		239.4
1851		239.4
1852		239.4
1853		239.4
1854		239.4
1855		239.4
1856		239.4
1857		239.4
1858		239.4
1859		239.4
1860		239.4
1861		239.4
1862		239.4
1863		239.4
1864		239.4
1865		239.4
1866		239.4
1867		239.4
1868		240.45
1869		240.45
1870		240.45
1871		240.45
1872		240.45
1873		240.45
1874		240.45
1875		240.45
1876		240.45
1877		240.45
1878		240.45
1879		240.45
1880		240.45
1881		240.45
1882		240.45
1883		240.45
1884		240.45
1885		240.45
1886		240.45
1887		240.45
1888		240.45
1889		240.45
1890		240.45
1891		240.45
1892		240.45
1893		240.45
1894		240.45
1895		240.45
1896		240.45
1897		241.5
1898		241.5
1899		241.5
1900		241.5
1901		241.5
1902		241.5
1903		241.5
1904		241.5
1905		241.5
1906		241.5
1907		241.5
1908		241.5
1909		241.5
1910		241.5
1911		241.5
1912		241.5
1913		241.5
1914		241.5
1915		241.5
1916		241.5
1917		241.5
1918		241.5
1919		241.5
1920		241.5
1921		241.5
1922		241.5
1923		241.5
1924		241.5
1925		241.5
1926		241.5
1927		241.5
1928		241.5
1929		241.5
1930		242.55
1931		242.55
1932		242.55
1933		242.55
1934		242.55
1935		242.55
1936		242.55
1937		242.55
1938		242.55
1939		242.55
1940		242.55
1941		242.55
1942		242.55
1943		242.55
1944		242.55
1945		242.55
1946		242.55
1947		242.55
1948		242.55
1949		242.55
1950		242.55
1951		242.55
1952		242.55
1953		242.55
1954		242.55
1955		242.55
1956		242.55
1957		242.55
1958		242.55
1959		242.55
1960		242.55
1961		242.55
1962		242.55
1963		242.55
1964		242.55
1965		242.55
1966		242.55
1967		242.55
1968		242.55
1969		242.55
1970		242.55
1971		242.55
1972		243.6
1973		243.6
1974		243.6
1975		243.6
1976		243.6
1977		243.6
1978		243.6
1979		243.6
1980		243.6
1981		243.6
1982		243.6
1983		243.6
1984		243.6
1985		243.6
1986		243.6
1987		243.6
1988		243.6
1989		243.6
1990		243.6
1991		243.6
1992		243.6
1993		243.6
1994		243.6
1995		243.6
1996		243.6
1997		243.6
1998		243.6
1999		243.6
[truncated: 21,821 more rows]

## Sheet: Fig. 1d
SSC-A								FSC-A
CD44-/lowGRP78-	CD44-/lowGRP78+	CD44+GRP78-	CD44+GRP78+	p-value				CD44-/lowGRP78-	CD44-/lowGRP78+	CD44+GRP78-	CD44+GRP78+	p-value
10475.8	7010.85	78142	139760	A/B	C/D	B/C		9972.48	43506.1	123631	151066	I/J	K/L	J/K
8244.6	63490.3	94444.3	115926	0.0513104	3.3916e-250	5.86458e-07		15119.2	109124	75626	71102.6	0.654396	2.57999e-90	1.23017e-08
45861.9	69290.5	69883.8	51787					153775	9099.72	83127.2	84857.6
32193	34173.3	66069.1	68119.8					57297.2	25305	172810	55695.4
24274.9	37657.2	51727.2	112525					13923.8	21804.7	74526.5	187844
3673.95	59187.4	81536.7	78299.5					26581.8	46621.7	87069.4	111817
49477	42317.1	79334.8	60567.1					14025.5	10491.6	82218.4	100531
9661.05	29265.6	44972.5	81174.4					10623.5	24265.9	122655	71801.5
36626.1	24626.7	67901.4	68304.6					31415.2	17964.2	180928	116632
5922	47755	117211	58623.6					9145.08	58149.8	177216	105859
22705.2	58900.8	57588.3	97960.8					51473.5	29472.2	62330.5	174460
10752	17701.9	61215	114710					14480.8	37207	62192.8	95424.8
40177.2	8684.55	49986.3	82673.8					35429.5	36864.2	103719	150634
30088.8	38434.2	92782.2	86999.8					44061.4	14868	93499.6	164767
13285.6	36733.2	103727	103096					16976.4	32078.8	29755.3	101826
2376.15	49879.2	92863	107834					13831.4	54656.3	129877	95560.9
14974	16599.4	54430.9	92632					14138.9	16648	69137	162375
10623.9	29697.1	66269.7	37830.4					10257.2	14230.4	143081	34621.4
47271	6617.1	60098.8	57671.2					145330	34545	80944.1	86606.5
18581.8	17524.5	24371.5	79768.5					22506.1	32398	26101.3	101154
9874.2	4200	41288.1	64403.8					29582.3	18181	141774	134640
62081.2	32964.8	59108.7	71734.9					128714	20701.8	48729.2	77059.9
42699.3	46139.1	68177.5	124988					21037	27322.7	72887.6	125722
6157.2	27350.4	54945.4	43481.5					16955.4	24244.1	62235.6	81223
21957.6		68107.2	77618.1					24919.4		167451	154527
5725.65		52340.4	83003.5					8121.96		60589.2	92346.2
67310.2		146460	138045					71628.5		32744.9	109480
14239		66215.1	58674					8845.2		89528.9	85920.2
11710.6		51964.5	74273.8					22273.4		127551	83579.2
56960.4		63381.1	118070					19005.8		98251.4	140719
7330.05		86502.1	42429.4					25476.4		117412	40389.7
16516.5		58559.5	110109					48727.6		137521	103177
24168.9		68757.1	83828.8					49750.7		65921.5	208549
156602		59102.4	79472.4					19110		193190	88095
25275.6		52721.5	70582					14579.9		108651	114682
45400.9		63530.2	56640.1					36661.8		81144.8	92794
39157.6		54098.1	96858.3					154727		100858	69708.2
28363.6		63532.3	62718.6					67734.2		84399.8	88324.3
21460.9		54920.2	72417.4					19768.6		83299.4	74285.4
15551.5		49359.4	126373					12768		42268.8	68796.8
10042.2		87692.8	39402.3					17453.5		144220	45302
7217.7		66984.8	81370.8					13196.4		142182	130518
16495.5		64282	63274					23328.5		152461	119360
19076.4		76188	71026.2					15141.8		92583.1	81179.3
51086.7		43048.9	53391.4					57514		112135	240297
6311.55		80731.3	41798.4					12144.7		94073.3	82768.6
5238.45		56410.2	61421.8					15886.1		52042.2	123531
23034.9		72790.2	67294.5					48343.7		106053	223473
14123.5		55372.8	87600.4					8751.96		100413	69211
53074.3		79942.8	41013					84220.1		62958.8	81775.7
5062.05		72318.8	126839					8855.28		58555.6	214286
8514.45		72955	72160.2					23396.5		86768.6	120841
7946.4		67805.8	123880					10119.5		89401.2	91756.6
12406.8		61083.7	73911.6					11164.4		115633	190006
11726.4		63294	88824.7					21891.2		87879.1	210184
43645.3		84442	134872					68785.9		196629	66076.9
6285.3		40730.5	92713.9					22921.1		53263.6	117742
83233.5		66036.6	72897.3					185347		94585.7	57454.3
74075.4		74558.4	113482					6922.44		171312	170292
4900.35		65265.9	103842					11207.3		119514	83533
36448.6		68791.8	62803.6					33269.9		51744	76095.6
72561.3		66155.2	95005					64268.4		140152	165340
18435.9		58037.7	104520					23079		100337	75851.2
34304.5		58354.8	73062.1					43133.2		101198	57479.5
6978.3		48548.8	77610.8					15100.7		140525	85742.2
1389.15		48944.7	62178.9					12001.9		63706.4	129185
39641.7		73391.8	47301.4					71109.4		195318	79523.6
4415.25		48074.2	70153.6					12905.8		142984	65020.2
31318.3		71221.5	53051.2					115626		106854	73615.9
18672.1		30878.4	69122.5					21650.2		103610	140048
7111.65		79307.5	61274.8					25824.1		125054	62892.5
7318.5		48227.5	149682					9746.52		94117.8	231015
175425		69016.5	57135.7					39845.4		132420	105990
16060.8		61770.4	135680					34216.6		90998.9	140808
12142.2		75761.7	122071					13668.5		178576	180494
9333.45		20296.5	66478.6					9343.32		21223.4	102329
6961.5		61279	46524.4					27388.2		68391.1	132556
14274.7		63689.8	60322.5					22413.7		182155	78385.4
6171.9		50979.6	92846.2					14853.7		115900	94187.5
23578.8		56252.7	118445					48092.5		88299.1	103266
30326.1		43726.2	103987					22270.9		43501.9	186885
19477.5		94953.6	43020.6					7233.24		58869.7	73999
8683.5		133643	108457					9328.2		20938.7	128948
12286		103301	78740.5					30082.1		100724	101204
45607.8		49110.6	83456.1					42600.6		150913	87361.7
75689.2		109643	71321.2					49953.1		107129	62771.5
156982		61457.5	65861.2					14689.9		11409.7	91170.2
84147		78267	69073.2					215772		78428.3	79588.3
16130.1		44269	183382					25032.8		61198.2	222345
27924.7		50274	118786					16817.6		124407	243782
6972		58063.9	95175.1					12769.7		45151.7	115688
6006		80436.3	111634					11707.1		94043	106682
43421.7		72666.3	69413.4					73894		62779.1	70351.7
16186.8		23784.6	168410					39635.4		11709.6	138355
49372		78918	97631.1					98402.6		132933	91696.9
71071.3		10833.9	74499.6					112503		17831.5	164113
30159.1		86128.3	55210					17616.5		77458.1	46097.5
9264.15		53351.5	46551.7					33262.3		89429.8	64229.8
11127.9		75823.6	57247					8883		187449	75444.6
12427.8		45776.8	74005					14034.7		124118	49892.6
15386.7		25173.7	132130					31510.9		14879.8	100876
4988.55		68330.8	61830.3					18815.2		159968	92132
21181.6		70005.6	139878					23736.7		64366.7	203017
31235.4		67635.8	88465.6					32143.4		181180	72735.6
15840.3		74152	40212.9					37897.4		61872.7	144828
1648.5		56859.6	108719					14892.4		162405	125480
25020.4		67869.9	105442					28867.4		48329.4	109120
10993.5		50361.1	101555					12559.7		180132	152810
65741.5		64000.6	109924					161087		74198	97149.4
3898.65		46357.5	162914					24732.1		47256.7	172674
49128.4		119045	132662					59381.3		123141	175830
140411		57830.8	106392					16474.1		147322	177793
9796.5		58953.3	86510.5					24932.9		39638.8	79563.1
10572.4		55774.9	94489.5					10003.6		113805	92742.7
10795		65463.3	123794					16603.4		75269.9	80609.8
11722.2		85845.9	71307.6					10527.7		58993.2	78982.7
11267.5		44800.3	82809.3					28434		109217	65164.7
46749.1		62542.2	153614					20233.1		141323	198908
42144.9		58514.4	89315.1					92226.1		76370.3	81087.7
25153.8		66219.3	90525.7					36842.4		53604.6	186143
5022.15		54891.9	121598					9356.76		58537.9	179227
17485.6		65333.1	75735.4					13881.8		50650.3	70970.8
68338.2		58625.7	63918.7					7909.44		117713	97541.6
10880.1		61464.9	184951					10080		81262.4	168657
67037.2		40301.1	121959					119321		48784.7	95533.2
17778.6		105004	90701.1					19863.5		131802	145831
14582.4		58969	120264					10572.2		143890	111653
9145.5		63244.6	53265.4					19179.7		125115	172719
34176.4		65756.2	88712.4					89763.2		44676.2	69888
29683.5		64953	85123.5					74963.3		70105.6	110788
12954.9		67709.2	60855.9					21191.5		65290.7	55104
19156.2		64741.9	114423					68406.2		83550.6	64839.6
12436.2		76169.1	75601					9060.24		63746.8	53783.5
78593.5		41122.2	107566					13951.6		40123.4	133864
8060.85		71981.7	226646					19379.6		200739	253504
41339.5		60837	152733					38595.5		99736.6	154229
75737.5		67495	153228					72943.9		68849.8	128556
9177		43730.4	86822.4					14343.8		139506	112328
7753.2		69435.4	95431.3					14693.3		105160	56563.9
15131.5		62760.6	90511					12525.2		45894.2	65785.4
6460.65		42068.2	218196					9561.72		64669.1	155208
90245.4		79305.4	43657.9					131969		126638	122237
9969.75		73429.6	111188					11679.4		58452.2	133859
71223.6		59821.6	97575.4					110587		115331	216590
22888.9		54546.4	30058.3					18616.1		47983.3	90494.9
14801.8		72857.4	58804.2					20525.4		75910.8	114766
8385.3		61923.7	66546.9					20857.2		138061	81194.4
41168.4		64366	185597					53865		141889	174893
6870.15		52463.2	63636.3					15016.7		63328.4	68397
4832.1		129536	140692					12106.1		13566	79023.8
11307.4		39294.1	68631.1					16644.6		58169.2	119203
9263.1		56278.9	218525					12540.4		42160.4	119687
2033.85		87224.5	72340.8					21391.4		118727	71007.7
89917.8		61776.7	117039					118821		50171.5	67324.3
2555.7		82460.7	75752.2					12986.4		76400.5	105329
39480		72189.6	51513					48376.4		107339	76416.5
9600.15		63368.5	104078					27716.6		113640	58958.8
5182.8		59694.6	152654					17642.5		205227	198697
68551.3		53743.2	51939.3					97839.8		127059	52648.7
6960.45		80111.8	35642.2					9929.64		139790	112188
11217.1		75067.6	36100					16203.6		152725	55159.4
3852.45		32805.1	66971.1					7729.68		78119.2	65835.8
118972		67082.4	51414.3					122574		139965	43996.7
98840.7		60088.3	112165					55991		69467.2	243897
11502.7		115672	148964					14852		10799.9	174794
47655.3		58811.5	146363					135549		148116	141966
49044.4		11773.6	84710.8					80004.1		11366.9	105890
6638.1		75029.8	37499.7					14387.5		111809	64082.8
7540.05		52679.5	205883					13356.8		128612	126769
74450.2		53792.5	86852.8					188038		121404	103715
8990.1		62378.4	96804.7					15313.2		116535	180553
22958.2		33308.1	110049					14755.4		148914	185470
13390.6		74825.1	76581.8					22399.4		113777	84431.8
19074.3		68014.8	128503					32965		98584.1	163047
25335.4		58539.6	146120					30539.9		100474	135070
11214		65160.9	43303					22757.3		146746	35604.2
22330.3		58886.1	81530.4					30376.9		139538	122637
46831		48544.6	58944.9					90608.3		52474.8	60754.7
9542.4		50881.9	139006					28094.6		140401	121325
1969.8		101256	102335					15953.3		121009	157201
6127.8		65333.1	111540					14989		123639	177664
44997.7		56204.4	92316					35962.1		50059	74423.2
16546.9		58406.2	61997.2					17257.8		158909	76823
73431.8		73145.1	78640.8					139101		70775	75844.4
45331.6		80126.5	64554					83042.4		146025	90762.8
59892		59573.8	91618.8					24054.2		99057.8	212984
72929.8		49694.4	113161					95727.2		72563.4	111031
63432.6		49080.1	52128.3					74457.6		154112	34561.8
6027		51945.6	105832					26966.5		106103	126553
5479.95		94551.4	101962					18358.2		90523.4	116847
13121.8		62909.7	90979.3					16202.8		38166.2	233440
4684.05		52676.4	128521					9478.56		88152.1	187646
23611.3		66492.3	49437.1					58256.5		43222.2	81849.6
5876.85		55263.6	73818.1					9733.08		56764.7	99034.3
22908.9		59312.4	113208					26555.8		159294	184067
8796.9		54745.9	117771					8096.76		121712	90701.5
3551.1		114837	100192					12624.4		170260	179121
18772.9		75522.3	136476					12602.5		106947	216017
17769.1		100650	61946.8					19520.8		85873.2	44787.1
25021.5		124451	69063.8					43802.6		98879.8	203479
5625.9		70613.5	107037					20176.8		113559	85012.2
2157.75		56955.1	81944.1					12395.9		139797	124107
4802.7		19084.8	44865.4					8340.36		28719.6	90291.6
28390.9		51914.1	58906					62627.9		65889.6	85347.4
21605.8		41475	74295.9					32314.8		114589	138432
65472.7		73673.2	144677					39471.6		152064	94527.7
4037.25		142710	66033.4					10769.6		26599.4	95090.5
16471.3		40855.5	86734.2					10432		124431	105733
2790.9		103582	113025					15827.3		65315.9	103627
6432.3		94372.9	88627.3					13607.2		82384.7	94770.5
7137.9		51992.8	36893.8					21584.6		99632.4	87308.8
6402.9		53552.1	57798.3					9878.4		125086	128205
8487.15		44536.8	84584.8					9486.96		81697.6	95857.4
3071.25		38227.3	83308					25251.2		66916.1	104806
19352.5		68318.2	80586.4					21287.3		165042	77466.5
3972.15		68406.4	73011.8					8946.84		125735	92940.1
4998		36703.8	60217.5					11869.2		62711	126989
4957.05		40608.8	80199					20267.5		16134.7	55975.9
1244.25		64415.4	85271.5					16592.5		148330	202618
2711.1		36709	127477					11278.7		75438.7	142785
38342.8		124109	109756					17677		132748	152883
21099.8		65101	98903.7					16691.6		7459.2	106705
9571.8		59669.4	97143.9					10689.8		57871.8	245008
6649.65		65122	73791.9					23610.7		95137.6	87470.9
9494.1		31199.7	93569.7					8543.64		44634.2	94253
27037.5		85971.9	118490					40910.5		76399.7	119484
4380.6		58975.3	132119					10415.2		171045	156485
78949.5		52811.8	160372					12118.7		56413.6	117751
16912.3		64709.4	52834.9					20123		139492	79487.5
5985		96773.2	113569					8604.12		86730	59729
34591.2		71043	84851.5					103164		183876	98275
24576.3		42400	66720.1					15489.6		9532.32	133400
68561.8		80189.5	88765.9					40667.8		115424	96043.1
8007.3		81732	72594.9					14965.4		105655	81175.9
2799.3		45834.6	122883					19357		71371.4	175574
4200		72217.9	79934.4					9067.8		100418	135357
5306.7		54117	127984					7444.92		60387.6	123639
7657.65		105588	123335					17041.1		233862	98252.3
60337.2		53436.6	110703					188162		77159.9	83071
70253.4		63812.7	65492.7					20685		56794.1	81826.1
1435.35		68587	70151.5					19207.4		147858	74462.6
12313.3		66555.3	112291					12069.1		106749	199068
43311.4		51597	70728					9457.56		61269.6	111208
16120.6		31277.4	262143					36104		86415.8	44176.4
23931.6		37171	144582					31941		7886.76	156461
7902.3		48143.5	79906					30350		81279.2	113221
1101.45		66344.2	57190.3					11996		163684	61541.8
38485.6		53190.9	67504.5					43965.6		96909.1	84152
218161		64206.4	107579					24454.9		78492.1	139810
14058.4		187958	69819.8					31010.3		27195.8	83884.9
148294		62078.1	56407					32242.6		197266	50927.5
25547.5		55362.3	66972.1					31180.8		112022	58222.9
2023.35		60252.1	43590.7					16570.7		73843.6	119939
21492.4		88666.2	199321					19612.3		100988	154560
18254.2		95251.8	143986					16616.9		138430	128202
46821.6		55031.5	103225					7920.36		123227	101815
20446.6		55576.5	68421.1					27378.1		70782.6	50289.1
2968.35		75687.1	111278					11681		71742.7	93333.2
32871.3		34755	165488					23178.1		66181.9	124243
17752.3		41215.6	42243.6					9027.48		65685.5	64622
6924.75		49862.4	78142					13652.5		91090.4	140505
10995.6		68754	98669.5					13266.1		62994.1	75733.6
49301.7		15511.6	104161					53671.8		13166.2	149760
44968.3		53951.1	139833					18572.4		36761.8	161062
48293.7		105886	78466.5					42666.1		202817	87108.8
22121.4		58570	91834					17834.9		234636	85225.6
8007.3		32891.2	49020.3					22979.9		60127.2	146521
8030.4		65513.7	48430.2					11714.6		142938	134132
7071.75		39814.9	83806.8					17682		54512.6	72201.4
68003.2		112079	103293					86072.3		175771	113203
107019		90348.3	67129.6					9779.28		62343.1	105160
87215.1		64205.4	88251.4					17146.1		57065.4	100698
100360		122133	79391.5					23530.1		140817	79091.9
3699.15		41597.8	57746.8					13228.3		141709	103338
17641		67470.9	62963.2					15643.3		191246	115652
15264.9		63206.8	59630.5					35668.9		143640	90566.3
61815.6		55133.4	67182.1					20879		68861.5	100561
8401.05		114435	55109.2					8047.2		184205	70119
34988.1		47068.3	88950.7					51503.8		77222	90518.4
27298.9		45324.3	143281					22318.8		103545	113014
1002.75		75183.1	55720.3					15633.2		193154	68925.4
72217.9		76016.8	236214					52535.3		85820.3	199352
5815.95		38942.4	74472.3					19330.1		70842.2	55355.2
47936.7		72866.8	67536					38243.5		82014.2	120187
9056.25		65913.8	59284					16646.3		125370	87843
37740.1		59101.3	122303					17706.4		67193.3	114457
47618.5		52321.5	191934					49009.8		101414	165325
51076.2		51958.2	75973.8					61393.9		137595	75994.8
16747.5		262143	152885					9824.64		39701.8	227478
23451.7		68929.3	60165					46835.9		183063	71881.3
11014.5		58935.4	55285.6					16334.6		50578.1	137952
6670.65		56689.5	54424.6					20188.6		110927	160878
11144.7		64377.6	73971.4					9800.28		105680	87364.2
25045.6		55864.2	46020.4					29226.1		59931.5	37420.3
67982.2		78181.9	41173.6					158741		223149	146303
68099.8		34520.8	114766					167457		86483.9	149723
42203.7		51418.5	234489					78139.3		95374.4	164125
26146		66588.9	67089.8					13304.8		143799	77301
7614.6		56845.9	68796					12935.2		124945	37745.4
15096.9		138024	41643					28424.8		185167	92389.1
246016		61364.1	77353.5					24799.3		102518	91186.2
16615.2		80381.7	60795					27823.3		98091	95177.9
9059.4		50020.9	101498					11961.6		72584.4	83794.2
3419.85		90182.4	99041.2					8899.8		63691.3	125504
4795.35		61643.4	54584.2					18937.8		144880	86873.6
20103.3		146692	86926.3					23696.4		22044.1	110342
10866.4		43046.8	57065.4					15876.8		89469.2	222391
10887.4		153969	55969.2					10309.3		19226.8	141297
10845.4		52895.8	173056					11393.8		110810	140966
14745.1		71421	109118					37634.5		175398	177234
34491.4		70646.1	133782					17398.9		103660	123543
66723.3		76339.2	118563					127824		108695	89232.4
13252		80977	80989.6					8874.6		67271.4	68769.1
10425.4		145072	153921					25662.8		16312.8	155260
21184.8		78050.7	121277					14404.3		67659.5	127746
38174.8		61957.3	133768					117655		97452.6	143939
16812.6		164912	93891					32381.2		14910	122111
10513.6		66332.7	92229.9					7861.56		168210	79870.6
12070.8		30479.4	89037.9					9111.48		41647.2	60357.4
21432.6		42267.8	69774.6					29898.1		143742	67183.2
40448.1		87456.6	42071.4					169181		193300	77809.2
33520.2		60508.3	95791.5					37401.8		74713.8	233685
49647.1		43089.9	135155					48130.3		59059.6	215693
14588.7		62257.6	75248.2					17354.4		57561.8	132366
24886		66643.5	90323.1					14750.4		192184	147963
47916.7		75298.6	73924.2					38916.4		84724.9	76736.5
12398.4		75596.8	109637					9093.84		217630	160552
56213.8		52031.7	45719.1					44609		88088.3	117513
7934.85		47472.6	55554.4					6683.88		67853.5	96018.7
7582.05		84967	96838.3					22649.8		82230.1	79641.2
6451.2		53351.5	85598.1					17446.8		172446	118957
27838.6		70087.5	109852					16484.2		175307	92744.4
7726.95		69305.2	72959.2					14206.1		80943.2	149015
13314		72091.9	60953.5					23120.2		93882.6	127284
37372.6		43630.6	63187.9					12911.6		50966.2	59477.9
6949.95		55573.3	62402.5					18792.5		90116	104947
62933.8		90503.7	91125.3					113415		128153	155238
4995.9		48590.8	75849.9					13827.2		109607	189401
33640.9		98194.9	73007.5					40969.3		95925.5	70978.3
65203.9		71017.8	128353					135322		180187	105052
7556.85		38040.4	56431.2					12091		46586.4	83936.2
2143.05		74179.3	66064.9					15912.1		124986	114277
33249.3		66699.1	64663.2					12211.1		104906	148748
8867.25		44862.3	88242					17961.7		172472	73351.3
2604		51288.3	91552.6					15349.3		143611	122665
2506.35		21493.5	65846.5					12751.2		19847.5	52762.9
17014.2		104364	103485					15945.7		148722	137660
10879		91529.5	41111.7					11415.6		100336	72603.7
10750.9		94871.7	97575.4					11329.1		174703	127684
19996.2		127616	66478.6					40137.7		133502	87765.7
1787.1		57085.3	50550.1					21500.6		178525	45456.6
8541.75		65396.1	159228					7413.84		78190.6	142743
24137.4		45505.9	100640					18973.9		163233	123743
2964.15		93475.2	103678					19262.9		142320	143791
11972.1		92912.4	103577					10764.6		77101.9	71784.7
103824		51009	61100.5					15593.8		79379.2	93118.2
16293.9		58269.7	104852					13816.3		64793.4	65215.9
13527.1		66239.2	162360					8139.6		209574	233817
7436.1		79611	52425.4					9182.88		7523.04	112190
10973.5		80888.8	96285					13561.8		108746	82195.7
43852.2		80987.5	114304					56338.8		107817	104566
7186.2		87594.1	33435.1					8048.88		107569	74162.8
4856.25		63129.1	36152.5					7678.44		204643	50053.1
28573.6		75379.5	183771					29654.5		78098.2	129829
40660.2		93484.6	79416.8					39957.1		59935.7	92773.8
16917.6		38155.9	144642					14904.1		13731.5	100370
10119.9		109231	56790.3					7858.2		122586	75427.8
2779.35		93079.3	43287.3					8157.24		69885.5	185103
30161.2		95284.3	120344					18148.2		66014.8	119747
15172.5		96985.3	92118.6					16387.6		118918	144855
11792.5		63815.8	43151.8					8448.72		75698.3	45332.3
4734.45		84055.6	37630.9					21019.3		103348	102705
5419.05		96041.4	62716.5					8814.96		178669	75325.3
43778.7		77010.1	82245.4					97701.2		130471	206383
51842.7		63464.1	78418.2					15917.2		59864.3	156467
65833.9		62573.7	111403					83029.8		192536	95801.2
22422.7		91810.9	95141.5					26456.6		222660	112620
64878.4		46933.9	71122.8					23417.5		82575.4	141243
106394		49363.6	90399.7					142489		56842	87610.3
6115.2		45247.6	107240					16285.1		49631.4	144544
28213.5		33957	142550					19370.4		113676	131057
11488		56026.9	68846.4					34754.2		76680.2	120542
32265.4		47896.8	143402					25310.9		77279.2	131330
119653		32049.1	42533.4					130295		84693.8	108677
8970.15		93880.5	79368.4					13572.7		108547	100971
20573.7		51123.4	57382.5					27399.1		68081.2	54739.4
18292		55044.1	84599.5					38458.6		81561.5	90741.8
11383		41628.3	96803.7					19288.9		137474	193646
41482.3		97543.9	66546.9					62877.4		120388	78991.9
31700.5		65287.9	67868.8					28145		80996.2	78829.8
48896.4		84374.8	32454.4					119984		96976.3	72267.7
3340.05		62043.4	88944.4					9615.48		70045.9	148404
41790		54790	94452.7					72637.3		128833	245048
48471.1		60441.1	105813					56612.6		55184.6	72917.9
5713.05		58128	68528.2					49103		172842	125184
17977		52015.9	80197.9					34759.2		66521.3	94459.7
8201.55		67225.2	73874.8					11433.2		107754	103616
12589.5		98042.7	51655.8					15538.3		92524.3	56141.4
9361.8		60893.7	126950					18910.1		148861	62557.3
1773.45		74128.9	107005					10810		78636.6	215485
3596.25		42589	43046.8					13093.1		141352	43996.7
4085.55		52963	65665.9					10350.5		115524	68667.5
17162.2		73141.9	37288.6					48006		69902.3	35524.4
15799.3		67600	103402					24247.4		64021.4	106885
2840.25		48921.6	141877					8283.24		100229	105633
15576.7		88511.8	39922					37525.3		83351.5	82808
13622.7		50207.8	79179.4					10326.1		76344.2	145553
39573.4		82807.2	120091					17898.7		119235	155486
40929		61876.5	41865.6					108055		96790.7	167302
7121.1		35590.8	111427					11711.3		63580.4	89805.2
10447.5		104013	131583					6743.52		145681	99246.8
6691.65		44383.5	153531					8752.8		128749	214566
4596.9		30023.7	230274					11229.1		12579	129042
55236.3		13825.3	129116					87202.1		20751.4	109304
54476.1		44193.4	56381.8					15269.5		120516	114217
8090.25		18919.9	76485.1					10447.9		35244.7	95031.7
9980.25		62200.9	74762.1					8714.16		123953	83968.1
11979.4		81335.1	111291					25699.8		67320.1	91973.3
9118.2		38407.9	63160.6					18045.7		55647.5	106390
52201.8		29151.1	194679					92450.4		41581.7	127223
53019.7		65055.9	171350					32067.8		144268	164830
7439.25		20286	106979					9534.84		34544.2	94444.6
10727.8		80600.1	56183.4					22035.7		171968	54512.6
4832.1		79625.7	58013.5					9683.52		62243.2	89996.8
14983.5		43193.8	71989					26114.8		42326.8	78122.5
20577.9		12636.7	128058					17189.8		17633.3	129596
5205.9		49597.8	34903					13364.4		99632.4	77670.6
10130.4		122187	71351.7					17626.6		142312	64373.4
11866		75492.9	111342					19002.5		73621.8	143528
79901.8		65490.6	52965.1					53124.1		85631.3	111718
13608		62150.5	114160					29621.8		53544.1	227270
3766.35		75699.8	101335					12652.9		109630	112830
21528.1		186781	47036.8					27516.7		22745.5	181517
1730.4		73469.5	182029					25126.1		73265.6	141144
7353.15		44638.6	102395					11368.6		123763	223286
2181.9		35637	78372					17446.8		42256.2	120987
3073.35		22563.4	34270.9					13894.4		24579.2	55408.9
21770.7		71538.6	90178.2					17607.2		115527	135363
6263.25		51282	117319					18322.9		70748.2	154374
12664		59497.2	97823.2					7444.92		125658	102020
11427.1		54293.4	117145					24018.1		138890	154671
15351		55533.4	49233.4					11179.6		81853	107335
5154.45		64554	132484					10805.8		116004	122301
13361.2		90233.8	68692					10016.2		243459	57210.7
44124.1		55169.1	68898.9					65446.9		118916	105344
49245		47918.8	114354					45554		125888	127239
9740.85		78998.8	178239					41633.8		8316	67986.2
13194.3		58228.8	73897.9					16498.4		55351.8	58351.4
19849.2		33784.8	66091.2					27090.8		113973	84872.8
55238.4		70375.2	71413.6					78092.3		203044	52620.1
13395.9		66413.5	52039					9638.16		70597.8	101707
37129		65906.4	40871.2					31921.7		88163	41343.1
45791.5		69354.6	130073					55278.7		99991.9	85825.3
12894		36357.3	63031.5					35674.8		67297.4	79123
4968.6		55828.5	174389					14779.8		79021.3	190299
12679.8		56703.1	93941.4					19446.8		62407.8	198100
17904.6		95225.5	74126.8					24423		150529	114368
14429.1		72770.2	67595.8					12206.9		207261	90928.3
20867.7		77752.5	80920.3					14982.2		77375.8	115578
26275.2		85608.6	108107					12038.9		132824	127074
14920.5		47754	81706.8					18574.9		23935.8	110697
11390.4		74536.3	83749					10551.2		118920	144466
6352.5		81232.2	61969.9					15398.9		67712.4	105374
11467		35098.3	75616.8					14908.3		43203.7	93521.4
99889.6		68008.5	73396					216137		92300	70270.2
42134.4		87740.1	107826					52416		8751.96	122520
8603.7		64269.4	41193.6					7008.12		103639	77651.3
24808.3		60589.2	105613					54196.8		83132.3	99845.8
13287.7		52298.4	90459.6					22039.9		62410.3	124401
6336.75		89853.7	70985.2					17724.8		83323	108462
4684.05		28003.5	49710.1					6852.72		66055.1	66971.5
53531.1		23563	103513					15058.7		38202.4	108598
10338.3		49784.7	111791					11777.6		126255	83203.7
19568.8		46274.5	130101					14726.9		54077.5	119160
8879.85		89880	71719.2					8059.8		138746	23235.2
6753.6		64777.6	65347.8					7510.44		188516	104039
16846.2		63501.9	68735.1					11229.1		110975	108411
134923		51251.5	52907.4					11875.1		75621	87702.7
5616.45		33281.8	83106.4					7441.56		81617.8	144231
29918.7		58130.1	38981.2					48016.1		177747	71968.7
12799.5		71791.6	167709					17964.2		78952.4	130329
15818.2		64381.8	61380.9					26291.2		182767	55355.2
32107.9		94343.5	60736.2					39383.4		106158	93591.1
19532.1		79902.9	39024.3					31967.9		79690	112300
3960.6		89779.2	114257					18517.8		154699	89760.7
5275.2		65949.4	100577					19343.5		208934	140445
18287.8		98964.6	102526					17956.7		153369	120967
47728.8		56537.2	73112.5					96985.6		94773.8	71918.3
42334.9		59196.9	73318.3					56583.2		135897	147841
22791.3		18933.6	50158.5					66756.5		9473.52	50620.9
34133.4		84137.5	53120.5					47325.6		211787	83976.5
65702.7		81586	65850.8					87466.7		161332	84591.4
5094.6		74422.9	80426.8					8618.4		114706	71358
8332.8		59251.5	77302					11736.5		58085.2	128356
23398.2		59186.4	72000.6					11771.8		144422	90658.7
1899.45		61248.6	74347.3					21115.9		101220	37186.8
2544.15		52353	94355.1					24877.4		52631.9	130058
65764.6		49068.6	153626					95256		67008.5	182435
31088.4		69180.3	113359					28862.4		134868	115453
52545.1		65734.2	125608					40089.8		185920	114894
10837		50122.8	149508					10244.6		161246	100776
8376.9		11497.5	37523.8					18801.7		13641.6	83411.2
4522.35		63316	85688.4					13360.2		89245.8	101410
3519.6		42406.3	140303					10258.1		83333.9	129379
10781.4		99856	93896.2					24034.9		89335.7	108245
6148.8		108396	38558.1					11428.2		104231	145918
21332.8		20237.7	136752					17492.2		8577.24	130891
8909.25		77865.9	100805					12385.8		169956	129261
20109.6		98724.1	124620					21885.4		126662	135102
11399.8		45589.9	169632					11229.1		58078.4	163787
5111.4		69909	90448					13682.8		139653	226987
7819.35		43341.9	91215.6					12455.5		81686.6	108972
9833.25		64867.9	63874.6					42019.3		77821.8	153769
32734.8		52021.2	89717.2					15408.1		45789.2	112018
838.95		63637.3	158624					16153.2		73136.3	126934
19173		78029.7	65080					51952.3		118816	118654
14410.2		77302	45583.6					20051.6		162070	80022.6
13868.4		13947.1	73958.8					19973.5		16173.4	70212.2
14061.6		77121.4	77514.1					17144.4		112274	57603.8
11077.5		35537.2	100522					23331.8		99928.9	91628.9
11583.6		93351.3	80325					24512.9		63480.5	154056
26090.4		83770	81433.8					112623		197711	68588.5
9678.9		55053.6	66247.6					21366.2		48927.5	98073.4
7491.75		63719.2	58809.4					11570.2		184514	104829
18076.8		68234.2	80307.1					38342.6		84819	63729.1
50153.2		61908	91081.2					46565.4		68903.5	88761.1
13564.9		95090.1	60141.9					12061.6		60206.2	85265
70373.1		47850.6	54595.8					94579.8		64591.8	61686.2
4819.5		92412.6	106704					8318.52		118105	134310
51297.7		145885	54362.7					77043.1		149911	63761
12455.1		104256	135796					24236.5		111789	94346.3
11499.6		55915.6	95072.2					9153.48		136718	103827
14779.8		89830.6	58234					29724.2		79319.5	106301
8489.25		18392.8	96604.2					13529.9		10667.2	189767
21155.4		48665.4	91592.5					13928.9		59149.4	94597.4
12821.5		69701.1	110811					17771		106545	109047
4843.65		23954.7	96811					18612.7		12772.2	136833
9430.05		104027	123799					23725		102451	88478
5729.85		55675.2	105999					18741.2		72951.5	91665.8
5872.65		62113.8	113092					20473.3		135827	164863
20099.1		104680	122989					10848.6		112674	228622
10048.5		52246.9	69435.4					8838.48		28221.5	104218
4805.85		68180.7	79039.8					13166.2		158988	129126
13720.3		63741.3	47678.4					12952		102707	47392
1491		69875.4	51353.4					13686.1		73450.4	85513.7
18039		46543.3	122537					14044		67772	140360
21610		9486.75	76753.9					32070.4		17651.8	92608.3
10380.3		62963.2	109869					20068.4		84126	56622.7
9877.35		53692.8	80012.1					17099		142095	99949.9
11338.9		43378.6	145933					13520.6		45591	165555
66481.8		68363.4	96617.8					240661		88510	70539
46763.8		81742.5	143553					118605		110253	155497
74375.7		69894.3	92038.8					61673.6		78520.7	81812.6
54766.9		68461	84789.6					103157		80454.4	102485
21903		29878.8	41109.6					18673.2		43848	71143.8
25886.7		82731.6	93711.4					42198.2		155121	195701
9672.6		90683.2	124831					13828.1		84323.4	136593
4186.35		75949.6	110710					11335		79492.6	67499.9
6376.65		46845.7	100399					14101.1		160226	147698
13666.8		44910.6	62554.8					27522.6		60359.9	114904
67585.3		65930.5	42701.4					79123.8		76191.4	63062.2
10756.2		55243.6	173055					18194.4		33929.3	187643
11310.6		48545.7	134774					30554.2		122626	145970
47822.2		55273	69875.4					128888		96503.4	78059.5
42882		101070	90863.8					176898		128685	89401.2
33701.8		102131	149521					22193.6		66153.4	137542
7485.45		68252.1	37987.9					9265.2		85765.7	65926.6
41400.4		83026.6	239763					51975.8		84919.8	148438
69192.9		12864.6	112048					61395.6		16478.3	92284.1
17528.7		68646.9	143283					15212.4		104102	108153
22165.5		43242.1	52824.4					26497		57451.8	73242.1
6544.65		61784.1	76493.5					13083		152888	131871
17396.4		81641.7	45678.1					14135.5		154511	52393.3
56863.8		73760.4	63973.3					65676.2		164546	67043.8
6512.1		70274.4	110825					17491.3		117414	94551.2
7317.45		147021	151531					33207.7		64789.2	100311
23438.1		56196	137178					56535.4		173564	99082.2
27876.4		158466	47599.6					38346		154180	21550.2
60996.6		44663.8	75548.5					95062		129175	64807.7
9445.8		60886.3	52565.1					11912		111291	47926.2
16254		49356.3	108536					13883.5		202357	150651
31804.5		66450.3	92489.2					18432.1		49397	243186
58236.1		141883	157088					44439.4		195676	141414
6493.2		55394.8	181746					8825.88		175995	187097
27114.1		61186.6	87088					18272.5		35576.5	119478
33787.9		57568.3	96807.9					22281		129370	130763
42184.8		70171.5	60266.8					48460.4		183049	61465.3
57108.4		30401.7	57986.2					29038.8		89218.1	149429
26538.7		35141.4	57920.1					34066.2		73495	73286.6
108474		57754.2	103347					23848.4		144511	192924
11033.4		68677.3	71673					15563.5		178298	62069.3
21085		30780.7	185941					26864.9		30016.6	145886
24646.6		54718.6	115194					29344.6		76484.5	97092.2
61175.1		40776.8	75669.3					153095		62589.2	92316
11917.5		53505.9	262143					9682.68		49663.3	164008
21049.3		101479	117147					19309.1		93461.8	181194
25327		44121	71841					9561.72		117238	127059
31546.2		48491.1	49318.5					13651.7		159818	136511
3017.7		83614.6	66990					19057.1		68433.1	82429.2
141910		59856.3	77122.5					33356.4		129500	93206.4
2806.65		61606.6	72880.5					8148		73387.4	75127.9
10663.8		59748.1	107724					13266.1		47903.5	118406
8461.95		63862	56117.2					12988.1		164664	38504.8
7050.75		134837	100728					9224.04		157504	96455.5
17930.8		60126.1	55281.4					8990.52		182964	109964
11630.8		55072.5	64266.3					11240.9		94215.2	80608.9
15646		35316.8	89636.4					14008.7		18187.7	123386
24036.6		57264.9	81157.6					32535.7		62520.4	63747.6
7683.9		51546.6	113822					7643.16		77474.9	108010
15153.6		65231.2	68040					26989.2		101971	59373.7
42521.8		75244	56394.4					59022.6		58826	121625
16516.5		83402.5	105467					11466		105184	158472
5115.6		49022.4	138662					13550		139159	125824
30349.2		97582.8	101953					37623.6		93582.7	67489.8
69213.9		85059.4	91537.9					50754.5		84342.7	91641.5
40081.6		47719.3	52105.2					20065.1		139133	60715.2
17661		74855.5	65177.7					18769.8		59045.3	123875
3303.3		58952.2	76127.1					15993.6		78634.9	203185
20282.8		112801	129372					10317.7		148584	132436
44490.6		44573.5	81623.8					117831		50674.7	57799.6
8674.05		113000	68870.5					11957.4		95584.4	67984.6
37237.2		52539.9	46356.4					47345.8		110545	47825.4
20412		64564.5	76110.3					11735.6		144423	210389
8565.9		33852	72940.3					8622.6		103460	140547
18390.8		51622.2	45734.8					21932.4		135297	78015.8
20053.9		31355.1	51725.1					18559.8		131427	57040.2
8486.1		27367.2	60498.9					18850.4		13743.2	66336.5
5664.75		36448.6	224424					15206.5		33236.3	174734
22883.7		63903	54797.4					17226.7		107774	77447.2
24270.7		52392.9	59713.5					8314.32		49625.5	97027.6
9793.35		71998.5	140060					17884.4		193764	123469
18812.8		60840.1	71887.2					35812.6		77445.5	148625
7054.95		67611.6	118671					18327.1		99663.5	93795.2
8424.15		74282.2	45828.3					15155.3		83965.6	85766.5
5721.45		49530.6	63559.6					8484.84		43067.6	67803.1
5457.9		55077.7	55465.2					9303.84		99551.8	98851.2
13658.4		62807.8	64582.3					11008.2		69137.9	50834.3
17325		64513	64350.3					40801.3		42964.3	106763
12129.6		24178.3	61643.4					23811.5		12046.4	83403.6
9858.45		60181.8	79234					26802.7		41076.8	91644.8
15053.8		47612.2	75303.9					16385.9		105816	119130
19232.8		52366.6	70953.8					23048.8		72053.5	77589.1
12985.3		58821	110559					13319.9		77913.4	214023
11739		27189.7	33354.3					16752.1		67315.9	67147.1
8031.45		43943.5	39319.3					10719.2		159897	77287.6
23403.4		92657.2	49547.4					14237.2		63110.9	69526.8
39601.8		91784.7	62532.7					131965		110279	243630
12379.5		59963.4	88658.8					11020.8		192373	145703
15338.4		100783	93987.6					32909.5		117592	103805
14228.5		55363.3	66633					11214		67385.6	62910.1
15598.8		74267.5	101094					9793.56		81702.6	193142
17060.4		52813.9	80144.4					10511.8		122764	62590.1
50243.5		78479.1	47403.3					104701		87487.7	173048
13866.3		98213.8	109551					21573.7		144330	95912.9
16662.4		60562.9	212911					30160.2		159456	123301
44653.3		41521.2	89574.4					56988.1		39811.8	97045.2
15950.5		68670	54504.4					9314.76		82518.2	95690.3
105608		79166.8	60205.9					73070.8		83527.9	101546
7791		12561.1	79283.4					19403.2		26738	168552
11327.4		50466.1	52680.6					29281.6		63583	153686
5178.6		87403	92473.5					12559.7		119756	77167.4
7680.75		42789.6	48758.8					11434.1		58255.7	56344.7
9452.1		48409.2	103339					14227.1		49166	213176
25095		52964.1	89410.6					40208.3		85263.4	166380
5251.05		60702.6	98940.4					23986.2		85940.4	187869
8048.25		46483.5	99582					19058.8		59229.2	200382
11163.6		82003.9	78238.6					8105.16		13809.6	122871
11583.6		53455.5	144054					11686.9		112224	139476
41592.6		34769.7	70132.6					80123.4		79382.5	63661.1
57053.8		77457.4	77511					60853.8		95753.3	63777
2110.5		45862.9	109828					7911.96		83684.2	77486.6
11093.2		7006.65	50446.2					10485.7		13158.6	44369.6
44937.9		71594.2	49502.2					95078.8		61086.5	47318
12639.9		74674.9	108435					17569.4		144844	228812
7094.85		61556.2	68952.4					18610.2		105396	101529
15131.5		60267.9	108200					26096.3		153862	151161
37637.2		57431.8	136943					38503.9		63587.2	187554
94243.8		53208.7	60236.4					58654.7		50267.3	102309
5465.25		63256.2	148033					13083		64102.9	164338
14814.4		93706.2	87910.2					32421.5		104158	117686
2437.05		99807.7	138165					13469.4		94641.1	81599.3
15845.5		80942.4	106127					34330.8		133912	125077
18281.5		61390.3	109158					22601.9		44152.9	52804.1
104261		124343	77739.9					142868		194264	98472.4
11690.7		36473.8	121453					34356		92069	133633
5602.8		44848.6	104141					11921.3		119707	146834
13018.9		54995.8	51654.7					18384.2		140475	147158
15698.5		69647.5	144663					32509.7		82163.8	157529
9153.9		76988.1	119286					26073.6		47287.8	68197.1
30129.7		55835.8	65903.2					47326.4		128205	105139
78652.3		104949	86845.5					79410.2		102022	121185
102093		62878.2	95538.4					13779.4		151810	79843.7
18011.7		66098.5	136812					26409.6		130786	165424
29051.4		94552.5	94072.6					8809.92		47864.9	160802
45532.2		34077.8	121104					43567.4		135410	132428
12684		66803.1	68602.8					31199.3		167682	140729
2994.6		80027.8	77840.7					13325.8		66446.5	54036.4
10998.7		49463.4	67525.5					26208.8		124732	116306
11386.2		49484.4	71781.1					20586.7		61211.6	63213.4
17295.6		25028.8	73469.5					9515.52		35160.7	87681.7
9663.15		47174.4	108408					10950.2		46079.9	82427.5
8488.2		79738	91100.1					7014.84		103124	93772.6
5151.3		11962.6	52761.4					8981.28		10722.6	80644.2
32939.5		57603	149094					78052		82158.7	133228
9760.8		52891.6	155138					14768.9		58551.4	141223
12440.4		63975.4	53211.9					12854.5		100324	104678
12448.8		46646.2	138451					29540.3		89159.3	180482
67589.5		101505	73828.6					47447.4		98358.1	68224
10173.4		65188.2	79703.4					18776.5		112904	82257
23954.7		72513	66962.7					32913.7		112820	93647.4
35168.7		82584.6	34700.4					59251.1		93376.1	82436.8
5080.95		61682.2	210541					22998.4		156168	189731
5739.3		61518.4	77278.9					9988.44		153064	118507
4407.9		24789.4	92171.1					8479.8		76587	61212.5
15909.6		31006.5	72889.9					24941.3		63005	75704.2
7900.2		51538.2	43987.6					14177.5		85915.2	62486.8
6190.8		81928.3	59197.9					9369.36		95881	224338
12353.2		20528.5	41205.1					12295.1		19903	91631.4
32607.7		86755.2	68458.9					42708.1		56678.2	118957
20648.2		81968.2	72454.2					40276.3		216837	67651.9
12015.1		60612.3	107837					13495.4		109494	132642
5116.65		47617.5	136120					21542.6		81409.4	174586
6564.6		54150.6	83305.9					6909.84		63096.6	96259
40482.8		30338.7	60520.9					23612.4		27726.7	101506
12383.7		63954.4	91862.4					10277.4		124438	199880
10084.2		51388	58575.3					9412.2		166254	57291.4
50872.5		93829	46205.2					71582.3		87313	86982
16031.4		62760.6	63538.6					33789		148435	62431.3
16576.3		78982	46345.9					15673.6		93907.8	48220.2
31983		70994.7	76286.7					28531.4		69211.8	154279
4554.9		42749.7	78828.8					15001.6		44791.3	73411.8
28217.7		64307.2	46899.3					20534.6		77931.8	32959.9
7341.6		71658.3	85458.4					21106.7		136029	69459.6
18757.2		42263.5	67317.6					34014.1		80078	60226.3
19015.5		42365.4	53065.9					11595.4		55409.8	54399.2
20456.1		99914.8	82507.9					8146.32		178927	104766
11628.7		40323.1	157502					28938		35374.9	192343
8321.25		90181.3	101757					13542.5		97172.9	103271
29512.3		20026.6	120166					40898.8		47109.7	137300
3893.4		51705.1	125088					11726.4		159507	124543
12110.7		79433.5	24960.6					18102		133231	11848.2
6852.3		75509.7	36291.1					12415.2		55818.8	87571.7
9846.9		100510	132759					17446		116001	157686
51447.9		50800	52612.3					50679.7		146400	63862.7
31172.4		55924	116634					79178.4		111925	122079
60366.6		44391.9	134744					50638.6		146837	121068
4296.6		39025.3	70491.8					20774.9		113044	77528.6
8762.25		54199.9	149493					7440.72		101247	78971.8
5406.45		42700.3	153060					14800		58016.3	125642
38830		36025.5	69011.2					143446		67447	58783.2
9493.05		55050.4	93425.8					25126.1		47159.3	200128
8255.1		48932.1	116087					17100.7		44348.6	73195.9
126440		72623.2	48071.1					16241.4		132446	154145
23115.7		51546.6	105727					15192.2		64003	257052
13243.6		63995.4	77191.8					38969.3		141363	78715.6
30842.7		60178.6	83679.8					14355.6		105122	12818.4
4362.75		88399.5	80558.1					11506.3		103528	147237
25292.4		53632.9	59040.4					39858.8		141562	143063
12320.7		73601.8	59633.7					19743.4		103667	71972
41102.2		71202.6	54230.4					80739.1		61113.4	59740.8
6927.9		62301.7	74064.9					17481.2		117395	56037.2
39574.5		46021.5	126765					70879.2		46750.2	131773
14598.1		96677.7	69960.4					30277		101541	83741.3
4436.25		64576	42678.3					18501.8		54655.4	103702
4143.3		35950.9	55223.7					15885.2		98673.1	75981.4
19280.1		24340	80443.6					11084.6		51481.9	104692
13960.8		93495.1	68394.9					21824.9		223955	145013
31820.2		60706.8	62473.9					48275.6		97495.4	49497
19075.3		55682.5	63214.2					13952.4		62794.2	67665.4
14912.1		57143.1	147188					25209.2		60481.7	182985
7531.65		48574	120216					20140.7		52675.6	83792.5
10376.1		48688.5	40271.7					13173.7		57320.8	47876.6
35865.9		75403.6	262143					40359.5		100110	12047.3
95796.7		76021	70153.6					181075		125115	218501
4008.9		52675.3	70493.8					7546.56		52715.9	119800
12948.6		83765.8	100361					27387.4		85673.3	125416
7573.65		114670	73873.8					9539.88		100177	96810.8
16375.8		42260.4	72477.3					9974.16		100845	50318.5
11132.1		63810.6	77701					31574.8		94868.8	126625
6686.4		83277.6	36572.5					19341.8		105227	85980.7
39423.3		83332.2	91258.6					27982.1		65436	106393
77934.1		71768.5	58569					18879		76927.2	97409.8
71450.4		58382.1	95424					77176.7		97950.7	98725.2
17957.1		61849.2	99031.8					20788.3		65707.3	123555
5104.05		51233.7	52231.2					9205.56		80819.8	76889.4
11122.6		49221.9	53323.2					10151.4		136380	54595
7282.8		72410.1	66201.4					19548.5		77363.2	66795.1
84757		89277.3	89391.7					10308.5		67827.5	143050
51331.3		77865.9	76677.3					45488.5		127858	47383.6
16517.5		73155.6	42595.3					21240.2		108338	119851
6273.75		29634.1	256339					9927.12		29596.6	200841
4151.7		52995.6	56302					16047.4		75734.4	111922
10969.3		53146.8	83823.6					22584.2		125305	53539.9
17082.4		79664.5	114141					13224.1		64205.4	116460
5654.25		71183.7	70424.5					25777.1		123502	97808.8
16902.9		58829.4	57678.6					7256.76		60750.5	142815
10397.1		64937.2	262143					13363.6		91420.6	71226.1
8864.1		51331.3	69854.4					13452.6		84435.1	11623.9
19158.3		63400	92460.9					29412.6		90428.5	155069
5529.3		50369.5	186590					10605.8		39049.9	145110
38064.6		52416	111705					49715.4		47730.5	199586
6913.2		82477.5	56139.3					25643.5		101683	52304.3
17654.7		91709.1	113069					18102		63793	136639
3898.65		43402.8	92144.8					9134.16		66235.7	126733
3231.9		67761.8	107499					13095.6		77721	104380
7585.2		55822.2	39934.6					17964.2		70198.8	140136
5367.6		112505	83733.3					8784.72		188824	79422
17480.4		19231.8	88498.2					24271.8		6990.48	121526
20329		48134.1	112674					21731.6		62233.9	143998
12755.4		221072	67361.7					20624.5		21552.7	163706
9615.9		37978.5	262143					20920.2		100980	202982
34223.7		62914.9	113899					24752.3		29603.3	106816
16087		14262.1	43449					32324		7764.96	133107
1340.85		70380.4	59731.3					17441.8		89153.4	70259.3
24866.1		79475.5	65248					14211.1		124588	115382
7180.95		16144.8	100910					10792.3		13618.1	151884
45451.3		60135.6	79702.3					75307.7		117998	126584
15070.6		125232	174222					9539.88		103702	206259
16391.5		93156	60043.2					8828.4		228220	90950.2
13293		43835.4	62426.7					9889.32		75917.5	89438.2
22053.1		64572.9	109453					24700.2		78346	95556.7
60991.3		50267.7	147632					59568.6		133113	136439
25623.1		44546.2	132139					13610.5		146226	175875
22424.8		37185.8	34325.5					37550.5		48375.6	162075
22363.9		33785.8	60820.2					41424.6		105220	59928.1
3437.7		86952.6	56053.2					15099.8		81700.1	67522.6
17485.6		83731.2	102796					28902.7		71464.7	131136
61662.3		59242	61960.5					54820.1		80225	240041
10834.9		81407.5	51851.1					27932.5		100961	89820.4
27594		49346.8	56540.4					35513.5		102934	98969.6
7411.95		81236.4	84042					9885.96		71407.6	112033
10004.4		64977.1	45824.1					8431.92		49807.8	78442.6
14498.4		61422.9	112599					27714.1		188822	156354
262143		57828.7	47154.4					44136.1		136025	87347.4
5356.05		70402.5	109186					20484.2		84626.6	78504.7
15064.3		47268.9	171828					14680.7		162007	77485
14265.3		71372.7	126737					27484		84912.2	120566
33318.6		124085	97716.1					37350.6		127126	84010.1
8817.9		46980.1	78547.3					20621.2		74692.8	243379
10684.8		59122.3	147154					11731.4		55044.4	101417
8601.6		48482.7	142950					8521.8		112838	104592
22807		105124	119804					14905.8		102494	82527.5
10782.4		79702.3	89738.2					18049.1		159586	104837
9811.2		42387.4	78164.1					18474.1		113078	78482
4112.85		58800	120555					12648.7		81776.5	137626
14205.4		61780.9	113465					10743.6		59346	87708.6
9896.25		63354.9	61204.5					7371		108840	42511.6
46102.3		39858	38079.3					35224.6		46993.8	35128.8
58129		66688.6	150767					94446.2		114449	138856
6580.35		67359.6	127110					9900.24		126987	103051
17835.3		57848.7	86143					24033.2		127575	69543.6
67061.4		45507	65444.4					53809.6		54757.9	84731.6
4797.45		66157.3	60583.9					10928.4		148845	65251.2
7029.75		40648.6	68828.5					9647.4		107923	49072.8
4263		61838.7	66016.6					27631		202888	78381.2
1052.1		66024	110380					7854.84		179673	92983.8
2466.45		100005	60100.9					21550.2		96082.6	120244
9187.5		50384.2	70918					39485		150229	126865
15407.7		78036	58330.6					14254		61273.8	101488
38278.8		67234.6	87295.9					26470.9		83751.4	97567.7
4424.7		53745.3	204195					18652.2		41390.2	150987
7197.75		57433.9	108547					12727.7		105986	112243
14170.8		87538.5	30453.1					9449.16		83989.1	42517.4
26281.5		73409.7	78244.9					36766.8		117140	64552.3
4370.1		62492.8	49018.2					15603		125311	19304.9
20973.8		45785.2	123326					12254.8		7198.8	186463
42366.4		90458.5	79273.9					133654		83433	241876
9971.85		62151.6	123657					17923.1		105701	126855
88310.2		103201	92568					47759		139141	178324
10064.2		41050.8	187314					14795.8		75541.2	132007
4637.85		65376.1	96421.5					8821.68		12576.5	63858.5
69146.7		45801	62239.8					78120.8		9370.2	78123.4
27903.7		73097.8	69664.3					36696.2		69279.8	68208
35443.8		55425.3	50547					18731.2		97967.5	73747
12371.1		75532.8	37238.2					19391.4		144698	64308.7
4259.85		79336.9	72993.9					14946.1		96863.8	78943.2
15482.2		111093	78359.4					17899.6		98314.4	126182
2305.8		81975.6	157640					12801.6		95985.1	124000
9593.85		61927.9	53541.6					31395.8		116858	63775.3
31924.2		53410.3	95823					70385.3		61102.4	100222
5234.25		80477.2	81478.9					7034.16		70020.7	74875.1
11711.7		69288.4	56935.2					16759.7		129977	88552.8
5724.6		67171.6	106688					23804.8		221214	108208
25327		80256.8	101087					18380		124653	117428
17036.2		70830.9	80713.5					34212.4		62631.2	69180.7
101501		67237.8	66242.4					46224.4		91834.7	29909
39214.3		66578.4	96563.2					14535.4		143092	110874
31842.3		69042.8	36976.8					38691.2		42976.1	75406.8
2137.8		56801.8	49807.8					13813.8		50848.6	87142.4
5748.75		58951.2	81382.3					22976.5		100276	81061.7
37890.3		50473.5	101499					84027.7		114108	94492.4
66654		60377.1	74458.6					77828.5		44042.9	169937
7513.8		76227.9	42024.1					15160.3		83639.6	50291.6
59328.1		48854.4	39837					17110		65575.4	41202
16607.8		62200.9	112390					17455.2		66379.3	101851
38913		16330.6	126458					23560.3		17315.8	101360
240357		57792	65689					76167		55663.4	184787
44713.2		64507.8	90243.3					135338		68024.9	93552.5
4051.95		56440.6	51691.5					13980.1		182620	70340.8
67752.3		52754.1	60183.9					236778		67997.2	54692.4
32057.5		95615.1	117697					20618.6		106000	178137
8353.8		57529.5	173921					14258.2		56716.8	115897
2664.9		52099.9	147844					11046		51713.8	125860
34530.3		69622.3	45042.9					17265.4		102267	47539
27858.6		73765.6	72922.5					11343.4		110572	59377.1
3311.7		71597.4	87756.9					16042.3		140080	86752.7
3645.6		202179	65262.7					12831		19024.3	99561
9983.4		103291	78338.4					19079.8		77846.2	217411
23404.5		66316.9	58317					9085.44		149983	88058.9
8068.2		51666.3	65638.6					14099.4		45204.6	64603.6
32279.1		40076.4	75762.8					21530.9		42210	64878.2
13840		63273	45908.1					38797.9		55770.1	11620.6
21873.6		70311.1	78822.4					60758		87426.4	108158
47591.2		43320.9	51535					23992.9		109969	114034
39599.7		25521.3	88797.4					63022.7		29146.3	63804.7
5609.1		59726.1	89247.9					26201.3		63147	109792
7977.9		63677.2	48268.5					11216.5		70892.6	67805.6
35547.8		67875.1	51111.9					45126.5		69558.7	60779
6145.65		68265.8	111423					14010.4		105999	94747.8
11396.7		53690.7	43389.1					11065.3		146907	32773.4
23517.9		87143.7	95410.3					23226.8		103830	131231
60279.4		46653.6	60887.4					123467		89633	31945.2
12825.7		80151.8	40702.2					10216.1		87691.8	131948
5314.05		101700	177913					13620.6		94526	69876.2
15426.6		100778	134505					15429.1		137910	187077
112941		78715.3	74621.4					11994.4		131569	144383
3434.55		70951.6	68615.4					13284.6		99375.4	56462.3
11149.9		39657.4	82034.4					15655.9		103463	107503
8632.05		62977.9	96761.7					14160.7		67024.4	125115
15239.7		73993.5	127877					17199		55049.4	104523
3675		44872.8	65653.3					11703.7		69439.4	94751.2
4429.95		65134.6	74914.3					11915.4		63176.4	110556
23967.3		69329.4	105906					15367		68427.2	164532
31126.2		175051	69993					74107.3		20719.4	64250.8
14581.3		49577.8	69454.3					29342		48123.6	45654
19264.3		71570.1	43601.2					15902.9		67099.2	71817.5
6053.25		49646.1	95978.4					9176.16		87124.8	78834.8
4122.3		48423.9	86884.3					10387.4		133707	122417
5274.15		54465.6	121339					11359.3		109407	97723.9
24491.2		27794.5	150812					12952		16149.8	127441
13559.7		75844.6	106327					7502.88		135136	73085.9
122461		84865.2	75614.7					79180.9		100248	100209
27092.1		103664	120253					11971.7		189490	82585.4
15639.7		69370.3	57988.3					44760.2		143926	142525
5476.8		24556.3	47200.6					16158.2		32714.6	116531
11859.7		47507.2	104576					8132.88		164023	93512.2
14768.2		98652.7	62449.8					19303.2		79409.4	72474.4
29732.8		78504.3	67972.8					22413.7		70092.1	93241.7
2315.25		57128.4	47615.4					16730.3		108305	75054.8
5032.65		43131.9	57673.3					18385.1		170910	70559.2
29066.1		57579.9	61200.3					19399		164671	156088
17694.6		61372.5	97295.1					18469.9		59173	110130
5785.5		75047.7	108588					17731.6		118849	92025.4
14143.5		114080	135800					36641.6		101669	163699
29761.2		75376.3	68706.8					14796.6		156103	61028.5
40315.8		66643.5	91609.3					78141.8		101879	182193
1120.35		14947.8	76960.8					11284.6		19026.8	163078
92674		67063.5	82638.1					12408.5		140226	92863.7
7881.3		6663.3	90776.7					9976.68		12533.6	88942.6
41059.2		49966.3	104911					69260.5		52361.4	143994
13976.5		51810.1	105709					12460.6		84303.2	149475
57974.7		86767.8	106677					65507.4		101811	113634
17020.5		39335.1	56225.4					14019.6		104147	65112.6
48679		74533.2	62450.8					49313.9		83659.8	118254
25169.5		88719.7	55506.1					8019.48		112589	108555
45917.5		46349.1	79501.8					93051		55153.6	105914
14200.2		61682.2	96771.1					35684.9		95778.5	108504
19912.2		90634.9	94921					12188.4		112005	163566
23056.9		56097.3	67931.8					29711.6		50101.8	62911.8
22240		60201.7	103936					45015.6		113869	90179.9
9742.95		87053.4	80983.3					12173.3		8208.48	61338.5
15292.2		30426.9	40804					29725.1		47691	80326.7
4276.65		68930.4	126123					7020.72		48506.6	122810
10111.5		41943.3	91033.9					15495.5		97842.4	144245
1097.25		52045.3	70639.8					11475.2		43283.5	86785.4
1609.65		70156.8	81963					14579.9		180078	167200
15636.6		73115.7	99304.8					18266.6		152331	85427.2
1503.6		59857.3	128288					11850.7		52387.4	143025
5166		49129.5	73209.1					16343		120789	71214.4
18735.1		79813.6	124365					12287.5		66770.8	84511.6
7861.35		59336.5	103503					9198		66981.6	173230
3020.85		92710.8	63804.3					8208.48		86326.8	142406
30132.9		29665.6	112215					13855		20324.6	187850
1012.2		39146.1	78032.8					12290.9		88573	79109.5
55861		58324.3	141204					56950.3		32209.8	31689
40152		52734.1	109754					31256.4		45338.2	77205.2
11934.3		49432.9	55615.3					11021.6		63978.6	208099
4070.85		40194	98849.1					9870		43083.6	86481.4
18344.5		77574	55734					21520.8		236992	77878.1
22136.1		58962.7	99888.6					15304		135463	169761
7647.15		90420.7	82089					31033		80821.4	103631
22411.2		49263.9	68009.5					22360		72166.1	96847
101402		77748.3	122379					17311.6		59708	85811
5206.95		85961.4	49764.7					11482		130272	66502.8
11105.8		69353.5	89090.4					8158.08		90104.3	76377
9102.45		38305	37453.5					15985.2		60716	96429.5
6457.5		68689.9	73901.1					19342.7		134007	29113.6
2312.1		64526.7	85866.9					9749.04		193869	87902.6
69660.1		80095	105058					86273.9		124972	93878.4
36121		82243.3	142434					27473.9		86551.9	107634
18697.3		61112.1	66624.6					39448.9		53072	130654
21196.3		52488.4	133970					57877.7		53701.2	110058
21026.2		60638.5	97449.4					17672.8		73274	137020
24328.5		52196.5	57384.6					15153.6		199538	109015
18454.8		65759.4	158176					9419.76		109302	147920
65867.5		125387	75539.1					12276.6		19299	235949
13679.4		45885	84186.9					7488.6		68960.6	207358
7298.55		39628	76569.1					13874.3		29237	78083
71006.2		56082.6	71434.6					59482.9		135842	84606.5
36730		54292.3	110696					35181.7		126168	82142.8
23091.6		51314.5	50679.3					55152.7		92804.9	40230.1
25548.6		34046.2	92135.4					60958		15889.4	223002
22493.1		50514.4	100032					8812.44		66509.5	108177
8916.6		109573	70450.8					14710.9		93125.8	70699.4
14583.4		7803.6	119033					19769.4		7076.16	196955
29398.9		55326.6	84446.2					20449		137370	225215
55177.5		168522	69793.5					90545.3		101391	59650.9
18158.7		87994.2	88911.9					22144.1		135580	112061
8503.95		71757	82612.9					9124.92		59523.2	59962.6
45647.7		86635.5	44513.7					43838.8		70971.6	135243
14498.4		97312.9	79942.8					17724.8		205853	59561.9
62490.7		55442.1	80626.3					69682.2		86809.8	34996.1
43098.3		86606.1	65722.6					14157.4		104244	50776.3
38851		18960.9	45309.6					14131.3		7087.08	70910.3
28360.5		18266.8	80929.8					30009.8		8179.08	75884.8
24327.4		33941.2	116170					35160.7		118345	224904
7182		34660.5	83263.9					10486.6		96196	69163.1
43215.9		32120.5	125306					53729.8		98545.4	136114
48015.4		109367	55310.8					53437.4		119123	133606
4433.1		81218.5	35338.8					15181.3		120921	45990.8
6443.85		61033.3	91243.9					11602.1		68400.4	81500.2
30390.1		79210.9	100207					32004		65903.9	104005
3763.2		65980.9	72119.2					6951		88127.8	45906.8
3961.65		85396.5	129547					19681.2		176732	168503
16952.2		72236.8	66150					20865.6		83669	114482
18190.2		100995	62542.2					12307.7		92927.5	158474
22521.4		76231	116625					38169.6		61033.6	117714
9436.35		69267.4	96820.5					11020.8		87906	83244.8
21973.3		65409.7	100885					16335.5		105578	184520
30007.9		42406.3	68014.8					22651.4		55346.8	66622.9
5491.5		20227.2	61204.5					34922.2		32487.8	109444
5511.45		109397	115038					16212.8		175100	115191
14564.5		73946.2	92904					28911.1		85724.5	88894.7
1751.4		64359.7	98054.2					9487.8		153243	92387.4
4475.1		53427.1	65711.1					12001.9		100769	67079.9
11139.4		50961.7	134848					8130.36		89323.9	81620.3
14745.1		95792.5	75141.1					9931.32		78524	226652
6602.4		67471.9	103002					9875.04		128138	71208.5
5516.7		45765.3	34117.6					6557.88		93902.8	119832
25224.1		111470	46689.3					27174		196209	96647.9
70300.6		72687.3	81176.5					87791.8		23933.3	138776
11449.2		51773.4	62942.2					16358.2		59832.4	76888.6
59288.2		75386.8	118055					165325		62020.6	172736
28066.5		78981	36509.5					57010		102467	38115.8
7892.85		75475	69969.9					19340.2		139579	64890
21174.3		61978.3	78013.9					16237.2		135460	11798.6
20046.6		34689.9	82188.8					32439.1		83546.4	88432.7
27967.8		18066.3	115786					38456		9849	120794
15495.9		56550.9	114685					15808.8		58106.2	117220
108911		42090.3	107761					91523		50240.4	131557
23148.3		23821.3	78006.6					33784.8		25365.5	57512.3
5567.1		73539.9	79289.7					8898.12		137623	91896.8
8398.95		63150.1	93681					11582.8		166814	102957
5393.85		62289.1	120653					19614		51843.1	192709
45797.8		76918.8	110061					49843.9		178916	167441
24814.6		71457.8	156862					81287.6		103267	124903
2581.95		76824.3	60537.7					11078.8		83848	187333
5206.95		57696.4	112331					28336.6		156995	165413
22906.8		56078.4	88836.3					37590		89023.2	62449
22722		57489.6	110903					33942.7		143017	144863
16124.8		71036.7	167740					29720		102880	213525
5445.3		67920.3	100387					17661.8		96001.9	125568
6628.65		84661.5	91030.8					15776.9		79922.6	132350
7604.1		49280.7	49187.2					11408.9		105512	54345.5
22436.4		58659.3	131452					68539		83773.2	83732.9
4885.65		40525.8	91754.2					9382.8		100104	158679
10027.5		93026.8	69359.8					9561.72		204180	68777.5
12465.6		42181.6	206598					20942		41508.6	199853
66259.2		52619.7	133758					84453.6		48692.3	116911
11566.8		49278.6	47768.7					20182.7		90435.2	54928.4
75702.9		63879.9	112458					98683.2		68990	86925.7
13023.1		74145.8	147168					20617.8		106247	137395
68728.8		91759.5	112906					105604		95416.4	133164
53442.9		34539.8	117475					52689.8		9333.24	150731
7569.45		81706.8	50311.8					9387.84		125631	71362.2
15314.2		110437	89987.1					11385.4		120567	167907
43374.4		54097	144904					64465		134390	184616
4652.55		58070.2	74676					10718.4		153812	105706
90293.7		84070.3	92821					74622.2		101710	93922.9
26368.6		72285.1	73928.4					30707		124740	212945
36411.9		87345.3	74257					152086		8426.04	151482
12625.2		106289	80194.8					36529.1		83764.8	88391.5
35521.5		87865	66710.7					32665.1		109439	68417.2
2667		68840.1	111171					14926		56280	113030
6239.1		39952.5	56959.3					11376.1		37013.8	91780.9
8156.4		71446.2	113399					15986.9		75710.9	129591
20627.2		69230.7	99471.7					66152.5		60170.9	83449
77177.1		71780.1	125159					53930.5		90840.1	98654.6
22019.5		57525.3	99898					24664.1		77075	125900
4120.2		26751.9	66888.1					9420.6		9754.08	175519
37415.7		67139.1	71963.8					16611		85913.5	66742.2
17293.5		43066.8	186846					15873.5		81197.8	160228
32737.9		98366.1	62787.9					18710.2		102640	215808
9839.55		22029	89776					20680		9878.4	96526.1
10307.8		70693.3	70594.6					7938.84		46982	91051
8237.25		95941.6	77394.4					8230.32		65532.6	114017
7949.55		68386.5	165356					6746.88		103071	88465.4
10738.3		75479.2	57800.4					13712.2		86312.5	65001.7
22169.7		93455.2	154111					31718.4		73961.2	217775
91300.6		91964.2	109880					148475		109969	100552
7403.55		88167.4	54017.2					11674.3		58262.4	95696.2
7942.2		73316.2	115512					13290.5		74305.6	96971.3
38441.5		52620.7	133536					43853.9		80524.1	120191
46966.5		107386	131186					61411.6		20958.8	96206
21773.8		54214.6	117501					48343.7		46334.4	98348.9
1355.55		78829.8	116189					20667.4		171168	110891
15491.7		121321	110894					16092.7		118866	222911
10905.3		68264.7	94189.2					26330.6		107229	52412.6
8091.3		65707.9	159325					8827.56		69190.8	205071
19056.4		64389.1	80617.9					13173.7		87198.7	176680
1817.55		42466.2	58181.5					9307.2		177183	65331.8
20120.1		64517.2	139141					8139.6		172816	136858
76484.1		84659.4	48760.9					52725.1		72523.1	59523.2
6211.8		3391.5	66147.9					12519.4		13671	82028.5
7731.15		61085.8	66769.5					10734.4		71259.7	74853.2
8908.2		70969.5	55582.8					7351.68		64490.2	62310.4
63061.9		76196.4	113482					22108.8		59421.6	83264.2
24566.8		26836.9	106310					42922.3		7782.6	197878
41637.8		65375.1	89653.2					37123.8		76590.4	95368.6
9929.85		76651	78838.2					28011.5		60656.4	88991.3
14003.8		62294.4	90909					22747.2		107246	53381.2
5015.85		83198.8	58205.7					10927.6		112630	138288
11926.9		47670	52227					12302.6		151732	115089
16686.6		58732.8	105564					12318.6		74839	89623.8
6779.85		54392.1	136560					21215		25270.6	111943
7450.8		56453.2	95764.2					15846.6		157014	96426.1
6553.05		47274.1	65830.8					17416.6		111130	64258.3
2696.4		72423.8	37640.4					6919.92		150933	94093.4
1898.4		69543.6	107330					22895		171761	136223
6654.9		81769.8	80300.8					10369.8		81076	71214.4
6973.05		46687.2	67238.8					8778.84		76731.5	82246.9
14043.7		50156.4	57765.7					43957.2		90144.6	49618
9993.9		34102.9	63555.4					13183		50169	71111
57777.3		42623.7	143825					72916.2		127844	213953
8555.4		73564	62450.8					16165.8		52323.6	123630
15904.3		46636.8	187197					13855.8		38713.1	88366.3
1842.75		72717.8	36785.7					9189.6		57254.4	92964.5
21736		57259.6	85898.4					10300.1		56978	121556
17564.4		51989.7	140597					43139		138622	114857
9900.45		71511.3	45224.5					31085		78001.6	67443.6
25196.8		72774.4	55089.3					25671.2		27064	102652
6778.8		85463.7	39402.3					15410.6		82628.3	46695.6
48702.1		63096.6	75232.5					87709.4		118734	55247.6
12336.4		69418.6	122192					41486.8		62813.5	182336
14695.8		65705.8	146279					13786.1		114731	34799.5
10812.9		53744.2	74089					8728.44		73937.6	69993.8
37637.2		18632.2	68902					20817.7		7190.4	104541
13576.5		126687	88748.1					9182.04		118983	234672
7040.25		79246.6	61811.4					19630.8		60852.1	98439.6
17062.5		48607.6	61695.9					43215.5		133866	118073
10519.9		80600.1	110076					10274.9		99060.4	86850.1
8661.45		67303.9	75420.4					10685.6		65378.9	72675.1
32063.8		48116.2	52968.3					20102.9		75027.1	52184.2
8279.25		62599.9	102020					23442.7		88015.2	123593
11978.4		107228	108940					8282.4		90316	84871.9
21778		49807.8	91177.8					16907.5		113934	235804
70125.3		71218.3	70922.2					66206.3		79732	105057
52511.5		66098.5	79307.5					70931.3		164663	103002
6601.35		91666	50459.8					11755.8		73512.6	34049.4
30499.3		86884.3	141430					45053.4		104617	145195
12451.9		81888.4	98501.5					14930.2		137514	83383.4
2427.6		69486.9	84820					24931.2		117954	75831
2794.05		55184.8	67466.7					19252.8		64309.6	75454.7
9779.7		53569.9	71910.3					10149.7		66323	151538
100947		50099.7	85599.1					19274.6		98018.8	189745
7974.75		60713.1	126195					10638.6		129751	153203
14458.5		41078.1	69779.8					11003.2		73336.2	84339.4
7554.75		25462.5	76548.1					9040.92		11358.5	152926
7737.45		52668	98575					14757.1		75284.2	85202
6765.15		78643.9	88971.7					12643.7		16441.3	77747
12868.8		85938.3	60447.4					28128.2		73754.5	118687
18140.8		57483.3	75379.5					10579.8		71890.6	47933.8
54997.9		49061.2	77789.2					88613.3		70415.5	107004
35044.8		95535.3	62228.2					78988.6		20636.3	101611
10172.4		82433.4	89485.2					9697.8		87991.7	99351
51683.1		123471	156382					98233.8		157499	176631
38226.3		65643.9	108453					17598		95211.5	127563
23677.5		66622.5	134462					39631.2		117403	176861
24473.4		66739	58839.9					53378.6		176064	118015
5876.85		84560.7	78324.8					10468.9		135956	109162
1671.6		12933.9	51560.2					9513		7018.2	68193.7
8383.2		64008	47832.7					18982.3		68909.4	75409.3
6920.55		33875.1	62556.9					15451.8		12274.9	84961.8
9823.8		61381.9	68943					15158.6		71082.5	82154.5
8200.5		60135.6	97046.2					15006.6		51457.6	77533.7
13625.8		116584	69382.9					7471.8		83995	80105.8
4554.9		45810.4	68444.2					17526.6		55193	135201
11872.3		126373	56019.6					31587.4		15280.4	124260
9985.5		85946.7	46680.9					10368.1		70486.1	91429.8
51422.7		61762	69832.3					21122.6		103071	143066
153131		80095	85956.1					29563		72102.2	124071
57762.6		41951.7	49364.7					61964.3		59914.7	92863.7
6317.85		105772	64453.2					16075.1		61025.2	94178.3
20840.4		73711	132104					15402.2		108733	119992
14549.8		85685.2	103881					23381.4		74911.2	108799
3244.5		36414	84156.4					10069.9		141070	56882.3
6812.4		37372.6	80089.8					8641.92		9645.72	125574
15912.7		39039	169261					11424.8		62066.8	149171
53615.1		44151.4	114248					65421.7		64480.1	78708
19032.3		42827.4	79147.9					23237.8		50473.9	156682
188652		61181.4	93421.6					14653		97834.8	110359
13064.1		44648.1	135598					33428.6		62414.5	159358
4068.75		4905.6	70196.7					22134		19153.7	73290.8
9324		30465.7	121595					11959.1		42850.9	106485
10900		56608.6	111875					29892.2		133062	53447.5
1997.1		90380.8	130334					19425		85971.5	225054
12584.2		75801.6	72439.5					23736.7		124438	80466.1
9142.35		74324.2	74664.4					18627.8		95523.1	45805.2
4275.6		69401.8	63087.1					10528.6		113650	203252
7794.15		57270.1	68762.4					12300.1		8939.28	48423.5
9178.05		41491.8	81477.9					11139.2		51649.9	43669.1
58788.4		76532.4	34906.2					30502.9		89675.9	48670.4
14682.1		47292	55578.6					11877.6		79162.4	148583
21484		60648	78487.5					19824		82761	86479.7
6868.05		59846.8	97578.6					24179.4		108992	124463
31671.1		46940.2	164310					29786.4		65828.3	156089
56859.6		38687.2	75113.8					79813.4		44082.4	172162
8262.45		62795.2	77327.2					25823.3		117879	72951.5
7708.05		62755.3	124042					24173.5		55413.1	197687
7782.6		46436.2	52732					15153.6		66580.1	100020
1181.25		51724	119434					8167.32		54894.8	128129
11965.8		50224.6	152377					28476.8		137393	96799.9
10775.1		63034.6	119869					18908.4		132000	114027
7932.75		42501.9	38462.5					12936		56152.3	82517.4
26599.6		79557.4	59336.5					15666.8		157432	76105.7
39976.6		75213.6	72892					12134.6		183548	89407.9
6098.4		47563.9	134160					18855.5		142013	157077
62452.9		60655.3	80699.8					99330		106139	156476
48601.3		62802.6	71368.5					35448		128134	106154
9923.55		74264.4	49511.7					27067.3		88329.4	113666
8691.9		53208.7	82019.7					7250.04		155910	113838
12282.9		67507.6	86494.8					12085.1		95765.9	170765
6935.25		32593	93692.5					19857.6		83476.7	91955.6
17563.3		92073.4	69195					20641.3		142009	54169.1
5234.25		40252.8	126642					12701.6		58634.5	234494
6031.2		81806.5	83189.4					20270.9		156936	119787
15818.2		49278.6	57368.8					19220.9		42934.1	101149
34148.1		67065.6	69601.3					31843.6		125513	115482
10294.2		62217.7	53629.8					14947.8		107169	82143.6
4875.15		62532.7	124332					14893.2		74211.5	148198
12191.5		88301.8	88617.9					7549.92		95358.5	130998
59367		34759.2	65857					25016		50820	74810.4
11090.1		58289.7	69237					18070.9		55634.9	75458
2346.75		62456.1	53412.4					12050.6		49156.8	46593.1
3977.4		47199.6	94568.2					17578.7		55273.7	102162
13771.8		74380.9	84638.4					19241		106101	95141.8
10571.4		61068	113276					18105.4		71818.3	135126
19704.3		57808.8	65222.8					35621.9		62218.8	79335.5
11877.6		60602.8	37618.3					33143.9		115228	51546.6
5241.6		39993.4	185949					16648.8		11548.3	144787
14270.5		42434.7	111251					16040.6		35052.4	114147
13762.3		85371.3	71507.1					22385.2		68519.6	101659
3949.05		62040.3	54068.7					25762		70417.2	175988
145052		77002.8	46154.8					114573		66151.7	88140.4
7631.4		50136.4	91772.1					11132.5		42146.2	162300
14298.9		59520.3	81418					23797.2		55939.8	33996.5
17495.1		16286.5	74326.3					13170.4		9453.36	125129
18223.8		70809.9	50670.9					34178.8		65786.3	96645.4
16593.1		262143	123778					8029.56		47197.9	87302
7798.35		68113.5	74350.5					8421		61061.3	112767
68626.9		53556.3	68696.2					70917.8		35502.6	176658
15784.6		62947.5	86188.2					8814.96		90337	78125.9
6781.95		70000.3	63258.3					15755		117739	173666
21712.9		76434.8	68506.2					12670.6		55967.5	72081.2
42306.6		48638.1	88477.2					17072.2		113728	104656
10317.3		67088.7	95873.4					13240.9		95770.9	195670
30413.2		78643.9	77711.5					85512.8		91150.9	116727
6848.1		93371.2	74858.7					30389.5		121764	86572.1
20097		70608.3	97105					31496.6		66176.9	84965.2
43464.7		94286.8	90384					57923.9		103688	167598
12029.8		57934.8	75926.5					8938.44		56196	149308
10485.3		95689.6	57897					15548.4		90842.6	117036
25364.8		24387.3	183897					15450.1		18610.2	178271
71448.3		41744.8	40609.8					36977.6		48246.2	116621
15480.1		69921.6	142317					20026.4		63966.8	89723.8
5440.05		73732	70912.8					15616.4		98060.8	86238.6
12303.9		67092.9	78649.2					37415.3		87102.1	192315
9174.9		68248.9	55569.1					11802		57579.5	134308
8640.45		67206.3	87503.8					18654.7		90128.6	95988.5
2203.95		71497.6	130369					7272.72		116844	111779
8374.8		61589.8	39924.1					12261.5		169334	75626
15955.8		72861.6	99704.8					20890		216500	68211.4
10692.1		63257.2	90359.8					13250.2		110995	103899
8708.7		74974.2	131711					20979		72056.9	113577
2446.5		61705.3	66332.7					14337.1		151213	79385
13499.8		19262.2	88593.7					8930.88		52640.3	93140
9220.05		53162.5	119371					17862.6		110382	108831
16571.1		60434.8	58848.3					15881.9		57419	64921.1
17947.6		58507	63951.3					12091		78361.9	174491
4785.9		53422.9	36994.6					9109.8		90180.7	137485
43955.1		59377.5	72309.3					20252.4		72260.2	107521
3362.1		181481	78523.2					14978.9		27367.2	71011.9
3757.95		84716.1	46768					12418.6		81963	80252.8
39813.9		50637.3	46511.8					82353.6		106199	170410
6120.45		71110.2	93723					9236.64		70780.1	90767.9
12105.4		73146.1	101245					7012.32		161647	112902
7450.8		59700.9	70784.7					11594.5		157839	66344.9
20777.4		54112.8	106928					11155.2		121310	134642
55185.9		69314.7	101456					74144.3		67018.6	127108
11308.5		38583.3	58455.6					10894		31689.8	91392.8
10234.3		124167	112383					29295.8		109914	98584.1
8907.15		25629.4	63148					8521.8		10320.2	81559
32882.8		23949.4	72336.6					27436.1		19637.5	163829
21766.5		52464.3	58327.5					31518.5		117508	60845.4
53839.8		42807.4	91560					77876.4		98135.5	90195.8
11584.6		64650.6	50997.4					9202.2		71736.8	28670.9
17286.1		48940.5	38704					7838.88		159877	99718.1
57417.1		80441.5	90876.4					56352.2		101006	159935
3631.95		59558.1	86531.5					21874.4		51565.1	76618.1
20458.2		42616.3	147287					11637.4		71360.5	144508
12432		66916.5	102763					15159.5		103565	104492
8334.9		52691.1	82347.3					19917.2		58564.8	167580
8778		39030.6	96787.9					7334.88		60280.1	70394.5
28467.6		96482.4	41238.8					21772.8		90054.7	59164.6
9414.3		47068.3	102189					11546.6		90961.9	105120
10233.3		69239.1	73831.8					33610.9		74983.4	122817
10407.6		66576.3	45983.7					19881.1		122780	95703.7
50295		62092.8	57507.4					34823.9		123399	61013.4
37374.8		58846.2	66361					30809.5		66402.8	110401
17330.2		77508.9	81602.8					22141.6		71274.8	65504.9
11157.3		42939.8	140953					28607		24735.5	158688
51913		46016.2	130340					95610.5		58953.7	134890
12665.1		56605.5	99578.8					12104.4		156888	118488
24992.1		100204	45198.3					50067.4		151944	137422
4830		78086.4	84848.4					14117.9		104592	104521
92395.8		75925.5	83418.3					72823.8		68246.6	122019
32158.3		31540.9	52934.7					12942.7		43249.9	67917.4
41499.1		88484.5	93805.9					63822.4		139156	99308.2
29394.7		56822.8	80798.5					23622.5		183933	78511.4
6702.15		40532.1	78486.4					27259.7		88411.7	71660.4
6245.4		34479.9	83756.4					11588.6		44273.9	66852.2
42793.8		52610.2	76804.3					69410.9		122548	77337.1
12644.1		100695	69964.6					14351.4		125296	69581.4
50453.5		82190.8	90481.6					64633		125672	81107
11727.4		47639.5	75607.3					12399.2		163861	109817
22510.9		62818.3	65631.3					24280.2		58459	66166
11245.5		67292.4	38797.5					13448.4		89264.3	44389.8
7796.25		16921.8	35543.5					14549.6		8814.96	37467.4
4805.85		61770.4	60596.5					11066.2		48667.1	77839.4
10671.1		58332.7	60886.3					14669.8		134355	80467
13373.8		64283.1	43778.7					9213.96		123026	82168.8
28527.4		71673	115667					8580.6		139938	218046
8934.45		43885.8	50191					27386.5		144852	105047
22367.1		79533.3	51402.7					29446.2		172114	47023.2
2602.95		75058.2	69406					14179.2		62991.6	102126
42325.5		78634.5	40674.9					15757.6		69516.7	52600
16660.3		69669.6	65634.4					10231.2		154183	71418.5
32148.9		43128.7	78131.5					8243.76		55422.4	86329.3
12778.5		78430.8	87748.5					24793.4		10951.1	118980
8275.05		59903.5	135680					14854.6		148993	46074.8
23546.2		63999.6	88751.2					9410.52		83047.4	73983.8
11688.6		52169.2	135569					11844.8		107157	110732
19411.3		48029.1	92972.2					35235.5		109249	116640
4834.2		57025.5	65523.1					12317.8		81964.7	172186
16896.6		84045.1	51695.7					28114		67663.7	62371.7
4428.9		75180	48972					23480.5		150441	75251.4
35788.2		77343	117552					54919.2		111889	122153
15116.8		14666.4	68830.6					13524		34228.3	123900
21675.1		52705.8	79864					47953.1		58021.3	70959
19437.6		43158.1	110674					26808.6		72283.7	121975
29275		50130.1	59401.6					20701		114101	137612
6053.25		86088.4	60304.6					7995.96		77316.1	80736.6
39323.5		60165	96843.6					33243		63693	135773
23224.9		72787	73392.9					9964.92		112733	218808
36132.6		62020.3	38986.5					39650.5		163270	42086.5
8286.6		47660.5	181578					7138.32		117009	137337
5686.8		53616.1	69437.5					32691.1		138308	95334.1
9021.6		61366.2	75870.9					11720.5		11491.2	95855.8
6423.9		56137.2	56455.3					23257.9		164904	151512
4065.6		75922.3	74880.8					14773.1		113863	73625.2
12380.5		63072.4	55279.3					12756.2		47255	244825
14707.3		42622.6	92686.6					40094		99083.9	116973
10039		51782.8	99680.7					10380.7		176767	82520.8
31082.1		77553	106403					91071.1		222353	129674
10463.2		49154.7	71386.3					9809.52		19526.6	123476
20051.8		60381.3	106654					21614		52925.9	133392
79019.8		54951.7	101241					20017.2		148338	100851
8765.4		81195.4	159554					22280.2		90575.5	89361.7
15796.2		55241.5	84191.1					14843.6		66254.2	82190.6
51146.5		61450.2	79891.3					43141.6		64010.5	76321.6
25743.9		55560.7	42389.5					21631.7		101858	92298.4
5548.2		48027	35515.2					15498		133724	80220.8
19509		34219.5	82934.2					24222.2		45164.3	134409
26380.2		41473.9	107716					44921.5		55579.4	83820.2
17537.1		74008.2	61397.7					30658.3		129664	148488
4909.8		74837.7	98499.4					18533.8		70660	81109.6
25368		20444.5	43198					20223		33362.3	141485
15829.8		86004.4	83177.8					21014.3		113140	113168
9530.85		84777	96601					32662.6		81504.4	89071.1
39469.5		24807.3	51581.2					39942		8962.8	165765
13395.9		84519.8	95437.6					17473.7		7989.24	88021.9
24423		46639.9	89256.3					32858.3		65979.5	68050.1
9552.9		59757.6	71969.1					13933.1		60977.3	70222.3
7149.45		18564	78669.1					7003.08		29141.3	99423.2
10014.9		56975.1	59982.3					13277.9		106927	77817.6
29419.9		88849.9	103764					8791.44		88478.9	74354.3
39499.9		57247	121625					19470.4		95298.8	131877
6281.1		100829	58866.1					11980.1		135142	167572
3545.85		59747.1	107998					13106.5		87910.2	98515.2
10175.5		52983	76475.7					20580.8		50440.3	86852.6
39003.3		43588.6	41176.8					101456		139313	87157.6
12868.8		211067	106535					27599.9		29750.3	87082
6733.65		68490.4	48348.3					23317.6		84144.5	93767.5
11396.7		83242.9	73270					15732.4		92905.7	89560.8
9141.3		67294.5	43181.2					8776.32		52675.6	88536.8
11188.8		37525.9	143798					16207.8		71268.1	112500
13573.3		76581.8	204336					18927.7		40367	125968
24193		41804.7	55422.1					18124.7		69074.9	65228.5
52932.6		56952	84386.4					80300.6		66496.9	163671
8212.05		39807.6	87571					35395.9		57428.3	143850
10702.6		79511.2	92022					12982.2		72382.8	65352.8
8605.8		65071.6	50182.6					42286.4		59104.9	69072.4
1058.4		39632.2	67356.4					6888.84		147994	73619.3
5618.55		39327.8	103215					11543.3		132806	170290
10272.1		46649.4	94419.1					12214.4		75996.5	148720
1795.5		50243.5	136189					8150.52		128528	109306
24054.4		46043.5	69422.8					23625.8		102734	102475
56456.4		80908.8	68970.3					51193.8		45859.8	90616.7
1464.75		71736	57765.7					12821.8		88425.1	39700.1
13995.4		15463.3	119724					14466.5		15502.2	80413.2
44648.1		57957.9	61149.9					15744.1		176807	107967
5707.8		48961.5	64163.4					16314.5		143149	84143.6
8977.5		20486.5	97953.4					10789.8		26528	127822
3489.15		158338	89494.6					14509.3		21973.6	114846
7698.6		62689.2	65637.6					19096.6		206039	96160.7
5357.1		77803.9	93893.1					11946.5		65350.3	122976
1277.85		57303.7	108640					14349.7		118346	89820.4
7468.65		68011.6	90568.8					17526.6		60899.2	90537.7
3556.35		50354.8	108861					17582.9		93689.4	181708
12903.4		18103	75405.8					28175.3		37039.8	80351.9
10269		54054	262143					17079.7		111219	171011
10609.2		28354.2	114867					24549		71914.9	108858
11262.3		84847.3	83625.1					13330		100479	65479.7
89043.1		60642.7	56478.4					103580		78115.8	17361.1
6797.7		262143	106028					10530.2		51383.6	83881.6
35338.8		24507	162216					26609.5		50479.8	166720
10482.1		62609.4	162827					17447.6		92977.1	102088
11899.6		86471.7	92793.7					28729.7		161582	79950.4
4402.65		73473.8	173385					8755.32		82640	186431
7217.7		84775.9	92970.1					8183.28		49418	134323
22235.8		32755.8	172518					24274.3		44436.8	159579
38797.5		97798	87393.6					55190.5		117022	106642
13079.8		61968.9	78862.3					33924.2		119629	67971.1
7575.75		65605	79370.5					12128.8		63223.4	55773.5
7268.1		46162.2	130445					20181		71044.7	107864
3949.05		28166.2	108807					25263.8		34698.7	166854
49281.7		80467.8	60024.3					30490.3		67239.5	71807.4
2732.1		18828.6	59599					16175		37555.6	73191.7
6343.05		56808.1	55847.4					13030.9		116299	66346.6
19457.5		86743.6	76238.4					13672.7		89932.9	61399
5176.5		58395.7	109147					15469.4		36860	110190
8163.75		80411.1	78500.1					7441.56		98978.9	83854.7
3108		15025.5	31663.8					11431.6		38573.6	22274.3
17823.8		64183.3	88482.4					28481.9		64654	130394
121709		54548.5	207174					100375		51533.2	136928
1328.25		70867.6	99525.3					10143		98850.4	251426
35170.8		102781	124023					57893.6		127771	126063
22384.9		22130.8	107366					15339.2		10426.9	128998
10813.9		80894.1	118079					30964.1		117308	67517.5
56204.4		50272.9	51209.5					53320.7		36172.9	73198.4
6274.8		50212	104683					14994		47172.7	142306
1229.55		68722.5	181814					19345.2		83549.8	123145
4233.6		59325	40324.2					12941		95861.6	41763.1
1014.3		92124.9	59640					12433.7		108581	66416.3
7595.7		73766.7	204280					14809.2		164772	159881
6445.95		50972.2	38713.5					10908.2		91036.7	107964
4323.9		98063.7	119802					17971.8		80428.3	153838
10539.9		69940.5	48451.2					8750.28		80468.6	69442
20407.8		78523.2	89821.2					19851.7		175475	55958.3
70407.8		44647	67300.8					58848.7		106767	180180
4248.3		60985	143298					11059.4		76765.9	183173
11155.2		68067.3	84132.3					26658.2		83176	69795.6
9838.5		64903.6	100074					7550.76		109105	213707
7327.95		40688.5	139912					14285.9		64939.6	74473.6
23065.3		46168.5	94098.9					12117		66899.3	106959
2928.45		42380.1	103460					13680.2		122516	148852
5140.8		116462	106010					16969.7		114776	131123
21257.2		152084	52101					18643		15435	84090.7
6434.4		69481.6	112002					13141		93176.2	71107.7
27281.1		47475.7	208035					34356.8		197392	135970
8509.2		57941.1	90380.8					9133.32		116816	51587.8
13280.4		54043.5	61804					25526.8		165108	74197.2
8472.45		14728.3	86665.9					9314.76		27818.3	104277
61280.1		62204.1	76591.2					58222.1		68267.6	132675
19507.9		88440.4	64066.8					26297.9		168039	41643
36829.8		47392.8	150897					69652.8		80000.8	202632
14551.9		57982	71398.9					30469.3		122732	110551
11464.9		53748.4	52530.4					17856.7		76844.9	40225.1
43981.3		63421	32976.3					48984.6		157691	96035.5
2575.65		59348.1	86994.6					20610.2		108957	96566.4
10124.1		60554.5	145841					10646.2		76860.8	93547.4
10432.8		86885.4	132540					10120.3		120385	130057
17487.8		59573.8	135822					9430.68		60356.5	194168
8015.7		54589.5	60165					15619.8		59715.6	56570.6
16762.2		262143	60370.8					18527.9		85491.8	161921
37963.8		49284.9	110290					18552.2		61853.4	122333
20151.6		43864.8	72668.4					56056.6		34530.7	143292
1928.85		42652	66038.7					11524.8		96652.9	85108.8
18829.6		71949.1	70870.8					23677.1		56370.7	87596.9
77728.3		69515.2	82883.8					59871		114246	118544
8111.25		68650	75731.2					17467		67449.5	61806.4
9715.65		92191	142899					17674.4		90523.4	189160
15248.1		67959.1	58092.3					8145.48		115587	236026
55498.8		85268.4	77765.1					80028.5		76013.3	106148
16290.7		95313.7	119479					10521		94591.6	103930
4803.75		61188.7	89195.4					18257.4		76990.2	98053.2
5945.1		55629	39457.9					9342.48		60384.2	73013.6
12219.9		20151.6	129228					11176.2		13926.4	121351
6514.2		47122.9	65442.3					10917.5		37537.9	52088.4
4519.2		65958.9	90886.9					9542.4		105518	173636
20379.4		91260.7	61377.7					42531.7		143037	143301
16793.7		88683	113656					35550.5		122686	120929
29028.3		55425.3	77695.8					30438.2		74004.8	111696
8477.7		93085.6	172899					13631.5		220668	132140
5224.8		81383.4	69888					17986.1		109708	65200.8
3082.8		88386.9	56055.3					17941.6		146974	124347
6759.9		60397	175672					7159.32		50506.7	171672
54093.9		76626.9	91012.9					69672.1		119246	161210
14241.1		60124	77682.1					24894.2		77191.8	98630.3
5604.9		76071.4	46443.6					6892.2		108888	127153
5250		58699.2	153638					10407.6		66365	172117
8827.35		79905	69183.4					31371.5		152595	101268
38953.9		262143	90474.3					34818		62198.6	82946.6
12611.5		20602	66453.4					10883.9		8195.04	107925
54167.4		13452.6	62309.1					71753.6		8338.68	45999.2
4886.7		49434	147711					6783.84		69545.3	115200
11001.9		85593.9	68044.2					9664.2		100039	92085.8
7371		68275.2	112332					25599		60477.5	133818
8647.8		70866.6	78634.5					27673		102470	120299
38959.2		105929	51626.4					41269.2		153376	82566.1
6998.25		41065.5	81635.4					25935.8		90418.4	43323.8
5343.45		24325.3	8628.9					10129.6		14395.9	14734.4
26371.8		69499.5	114215					32072.9		141056	72100.6
45105.9		67623.1	60077.8					104598		75203.5	83182.7
29727.6		44664.9	65799.3					24850.6		119907	54229.6
4675.65		67135.9	86838.1					17000.8		106645	103639
49485.4		82081.6	110090					112982		86257.9	147689
9557.1		59424.7	112263					11906.2		91817.9	121301
46961.2		65487.4	131238					18597.6		68246.6	89914.4
23863.3		85720.9	61398.7					34113.2		79916.8	52093.4
3394.65		104312	72105.6					12285		134640	174412
60810.7		46349.1	115971					35829.4		59344.3	81070.9
16088.1		35297.8	202042					17766.8		48011.9	197025
4962.3		23132.5	105945					12631.1		7918.68	149604
3121.65		124533	67102.3					14605.9		91734.7	92129.5
8856.75		34660.5	67532.8					25896.4		40115.9	74779.3
9700.95		80784.9	36588.3					17054.5		80603	167273
22130.8		59664.1	53977.3					42261.2		49755.7	102526
66259.2		47389.6	67209.4					117400		124441	59904.6
3620.4		88789	61779.9					19407.4		221602	81743.8
24774.7		15556.8	113664					19032.7		18442.2	71480.6
13386.4		26912.5	112065					7738.92		14006.2	92308.4
27828.1		114075	70122.1					15082.2		139566	60548
9916.2		62801.5	131025					21600.6		49852.3	216691
5623.8		83337.4	94666.9					10865.4		69574.7	108469
14376.6		90499.5	101035					17073		102556	57132.6
15934.8		47944	118553					15165.4		47356.7	153120
7720.65		69295.8	76603.8					10709.2		106374	47791
2885.4		85845.9	80409					21388.1		125663	99283
38563.3		37744.3	205855					32955.7		57937.3	86700.6
6568.8		70010.8	91850.8					13703.8		58653	81650.5
1970.85		54539.1	82883.8					12918.4		62846.3	59730.7
1732.5		76690.9	96498.1					23787.1		105379	103943
10799.2		91574.7	62881.3					18751.3		206234	49591.9
19359.9		85026.9	126102					29258.9		95523.1	126463
23492.7		80327.1	80781.8					28948.9		118383	243855
110736		52763.5	71603.7					33290		139448	84854.3
118722		58633	124781					16213.7		109172	80535.8
27954.1		49764.7	45620.4					14232.1		85482.6	143302
18177.6		42718.2	116605					16416.1		103370	89996.8
6056.4		57797.2	41077					22433		130353	176789
3885		54173.7	97150.2					15282.1		103200	112758
13760.2		43587.6	150807					18863		70109.8	111865
50518.6		89886.3	62420.4					73779.7		198486	51407.2
4399.5		53475.4	44298.4					18551.4		139532	119101
22968.7		39822.3	70316.4					11870		92757.8	118229
15575.7		45463.9	86788.8					14501.8		83171.8	88802.3
50980.6		51927.7	249408					109364		64624.6	181569
36057		6033.3	80878.3					21595.6		11407.2	54371.5
7704.9		73800.3	119528					12921.7		51673.4	118894
2117.85		76433.7	73799.2					15099		53677.7	63462
85354.5		68413.8	107406					136707		115243	140645
11683.3		51762.9	32440.8					14339.6		58690	120868
19539.4		39261.6	87550					9169.44		30686.9	173349
12269.2		57848.7	58356.9					23454.5		68374.3	103784
13818		73725.8	115731					15516.5		53739	76991
9895.2		66007.2	47107.2					29332.8		100419	41603.5
6964.65		56710.5	67422.6					18322.9		128558	230324
7577.85		48661.2	151406					13303.9		114066	120319
18569.2		56062.6	159555					28890.1		143310	170184
16091.2		46897.2	77570.8					17301.5		73852.8	92364.7
85066.8		53408.2	80598					17809.7		121774	100320
2900.1		22182.3	94207					19859.3		40082.3	164685
4496.1		48746.2	154620					10809.1		11836.4	130053
149440		63298.2	115514					10302.6		131051	77066.6
7913.85		55893.6	80128.6					11251.8		81407.8	125806
6308.4		39184.9	124744					15009.1		37983.1	131084
52754.1		47762.4	111412					14957.9		55763.4	236994
56884.8		60163.9	104691					34879.3		137353	128649
18995.5		24946.9	53008.2					23229.4		26103.8	90773.8
6931.05		54334.3	170270					17942.4		84112.6	159785
15635.5		55005.3	40159.3					27504.1		41623.7	87970.7
3519.6		109404	68229					22622.9		13784.4	202738
33000.4		78486.4	80963.4					106207		78973.4	80570.3
39449.5		83113.8	92144.8					55891.9		135783	76123.3
47196.4		60568.2	67360.6					89406.2		85977.4	207057
37415.7		65869.6	65611.3					7629.72		121694	82191.5
39217.5		40069	135098					81676.6		46075.7	158183
20860.3		8417.85	158658					33489.1		10478.2	169470
6648.6		18637.5	73057.9					14321.2		8489.04	87380.2
48233.8		11302.2	102246					16826.9		15385.4	104598
8361.15		69472.2	107939					23479.7		80709.7	101268
36689.1		60795	63593.2					71343.7		75748.7	75372.4
6697.95		70606.2	66154.2					21976.9		99650.9	75158.2
11267.5		52967.2	212439					14622.7		54624.4	168199
20983.2		76768.6	118054					30708.7		85565.8	92604.1
24061.8		111007	72940.3					23841.7		101494	151536
13238.4		19708.5	70430.8					23250.4		21318.4	56302.7
10236.4		68847.4	81134.5					8536.08		162081	92755.3
67192.6		49262.8	140052					17282.2		99332.5	162744
13992.3		45809.4	108888					52273.2		87757.3	97811.3
29779		83508.6	79809.4					57108.2		116551	79515.2
11952.1		57274.3	70555.8					13687.8		122297	87140.8
4544.4		74530	53230.8					12267.4		81846.2	38787
9891		40711.6	68303.5					19814.8		106236	68257.6
4310.25		117982	99916.9					14024.6		129339	149161
7394.1		57998.8	99766.8					12705.8		46904.8	124828
7901.25		32812.5	93314.5					10432.8		56239.7	65924
11816.7		55013.7	132233					34340		79469.9	147265
18420.1		64160.2	70197.8					12526.1		193969	31094.3
2228.1		68708.8	75100.2					12398.4		66005.5	72743.2
29335.9		59092.9	51841.6					41056.7		67374.7	63884.5
43976.1		48361.9	69043.8					32784.4		101674	89502.8
11233.9		44264.8	42174.3					12495		89028.2	70959.8
26211.1		46664.1	131206					9627.24		82719.8	120357
94519.9		55497.7	108962					64407		49555	130733
36805.6		85661.1	73035.9					12012		119440	64700.2
11223.4		58935.4	55819					19257.8		113690	86357.9
32025		12517	102468					59815.6		47886.7	103610
5926.2		62836.2	81682.6					8541.96		85723.7	132717
11025		50778	94438					14731.1		61355.3	177022
4135.95		62294.4	63590.1					10759.6		168954	69413.4
11139.4		33289.2	69890.1					11189.6		21211.7	48998
2220.75		37528	81225.9					9042.6		30578.5	152354
3654		77454.3	72819.6					18379.2		72212.3	67838.4
77483.7		90139.3	82003.9					31416		70910.3	99131.8
70908.6		73111.5	77781.9					94617.6		72369.4	90864.5
11526.9		104702	145248					8007.72		98193.5	142019
20711.2		43838.5	53185.6					14666.4		126244	50943.5
21994.3		60035.8	88422.6					18444.7		84240.2	103555
13862.1		41238.8	46322.8					18758.9		133818	29934.2
15107.4		89626.9	127223					16008.7		64587.6	168708
		69498.4	68261.5							136456	94014.5
		70442.4	143220							180300	127434
		97734	94077.9							195242	81220.4
		36047.5	75551.7							14720.2	61574.5
		49932.7	141565							48169	132691
		54245.1	45644.5							119706	59960.9
		82756.8	149197							145573	198837
		47658.4	115573							164455	129776
		80794.3	44651.2							89769.1	86085.7
		46192.6	67849.9							112682	247560
		122217	57872.8							100689	173708
		81749.8	123213							73412.6	93593.6
		102825	72529.8							197802	74085.5
		58643.5	111391							127970	179365
		95808.3	88669.3							144933	159399
		60281.5	82644.4							55852.4	77025.5
		31379.2	120573							69778.8	62388.5
		85227.4	113729							142059	168874
		65949.4	57968.4							73994.8	124010
		111443	72919.3							165011	57540
		37451.4	124752							144474	92473.1
		58550.1	122413							35763.8	205566
		76863.1	57766.8							45439	46819.9
		57882.3	61980.4							167220	69583.1
		54407.8	89329.8							172496	104257
		71663.5	82514.2							63731.6	58623.6
		58979.5	49263.9							123388	73667.2
		44441.2	120513							47486	88478.9
		60444.3	136842							163178	140720
		46442.5	131088							127912	87916.9
		51404.8	114983							130449	129920
		32186.7	70879.2							45086.2	44642.6
		62118	97134.4							123223	73487.4
		54823.6	48168.7							54726.8	39748.8
		69365.1	165525							108146	168849
		46689.3	190541							97382	120209
		60995.5	262143							85164.2	232226
		42859.9	106624							68693.5	114541
		84908.2	262143							57882.7	42137.8
		70158.9	75391							66799.3	104938
		86905.3	61085.8							108283	68655.7
		61775.7	159115							57305.6	106799
		56565.6	107747							90625.9	119183
		56605.5	143145							97895.3	161137
		57425.5	86917.9							48618.4	111731
		111244	45184.6							108032	62874
		57594.6	96734.4							68057.6	141931
		36766.8	84784.3							142224	80892
		54069.7	103821							146800	109064
		78606.1	62017.2							74618.9	157565
		90314.7	135388							88065.6	182811
		64263.1	42901.9							128642	62966.4
		81699.4	37996.3							137841	84632.5
		58412.5	64151.8							136921	126312
		64636.9	69674.8							60887.4	69937.6
		63739.2	86059							55427.4	93561.7
		21932.4	100907							17383	112289
		50869.3	77340.9							69552.8	186514
		52153.5	86671.2							103714	82164.6
		48722.1	81539.8							64331.4	67168.9
		52641.7	120641							72014	140743
		50333.8	109166							63786.2	109376
		23338.3	66641.4							24510.4	62870.6
		64080.4	147119							79122.1	141378
		64785	65031.7							119457	71274.8
		85653.8	84779.1							84561.1	79835.3
		44297.4	91221.9							31367.3	69801.5
		12399.4	88294.5							7486.08	100782
		62101.2	44346.7							188039	55518.1
		64024.8	181162							53222.4	130921
		18862.2	85093							70997.6	87838.8
		53687.5	55925.1							68116.4	80741.6
		81262.6	153813							101561	114712
		66195.1	52076.8							137892	148848
		72822.8	74300.1							75122.9	198453
		114603	111011							65033.6	138738
		47273.1	63691.9							91800.2	174565
		56198.1	87365.2							190302	75847
		111637	86072.7							93969.1	210932
		93789.1	52631.2							180762	74950.7
		78860.2	105261							95955.7	102383
		48955.2	33540.1							171001	53014.1
		85203.3	86367.7							87260.9	121181
		39140.8	42354.9							46454.5	136277
		53411.4	102436							60996.6	74520.6
		51387	89622.7							48373.1	170675
		56692.6	82955.2							59613.1	99587
		38286.1	150192							55375.3	132920
		58279.2	126218							51014.9	105848
		10358.2	48158.2							10901.5	42643.4
		51079.3	107802							72809.5	175362
		76222.6	81187							57099.8	115887
		35582.4	71260.3							16676.5	100312
		51334.5	126730							10981.3	136156
		59323.9	130751							63196.6	127819
		9337.65	77254.8							8880.48	108045
		54887.7	79326.4							87323	90483.1
		83992.6	39350.8							131782	82112.5
		69790.3	52642.8							116091	96494.2
		93781.8	62107.5							87595.2	59525.8
		75523.3	73208.1							66873.2	97550
		114513	58575.3							71636	135605
		28710.1	83706							19876.9	127347
		32175.1	56462.7							52000.2	48750.2
		80947.6	76833.8							95098.9	125120
		31406.5	71758							13127.5	203075
		75440.4	142565							191734	101360
		78167.2	94162.9							19073.9	53841.5
		56714.7	85822.8							25396.6	102989
		46319.7	75654.6							61300.7	218495
		47574.4	88478.2							161054	90106.8
		54812.1	241189							42735	118403
		54443.5	71346.4							42392.3	66681.7
		62969.5	127763							154277	101360
		53095.3	81921							67587.2	106696
		78174.6	47435.8							105976	178652
		64578.1	54677.7							83984.9	60307.8
		91117.9	78173.5							126395	92783.9
		56121.4	122146							68985	99348.5
		59840.5	42849.4							131785	81503.5
		50230.9	243271							110868	74019.1
		51404.8	127899							116146	151084
		61897.5	80231.5							41163.4	103931
		52103.1	69710.5							80169.6	113349
		50461.9	90589.8							63266.3	225790
		68849.5	159266							84639.2	186158
		72426.9	111272							65805.6	82693.8
		40510	63060.9							99604.7	108540
		70567.3	81384.4							96173.3	82901.3
		74551	73036.9							81547.2	209754
		65710	83885.5							103992	90211.8
		81104.1	112790							107077	96901.6
		63757	140517							121368	105910
		78153.6	145094							175618	99067.1
		80141.2	63972.3							116361	176797
		53684.4	59000.5							100040	56733.6
		69408.1	60643.8							69229.4	66503.6
		127809	71048.2							115352	166207
		98137.2	59875.2							116341	57817.2
		32233.9	105589							53685.2	95969.2
		48389.2	98715.7							41690	106060
		48891.1	38446.8							86959.3	101749
		184046	90015.4							44399.9	68410.4
		73049.5	106197							92308.4	192776
		54377.4	79641.4							110075	110457
		62311.2	97979.7							145783	93266
		54640.9	142150							73957	108341
		51794.4	100142							174754	97386.2
		50014.6	82281.1							111859	52191.7
		41741.7	72379.6							107807	118280
		108236	129881							105844	173399
		81628	67651.5							61834.1	95472.7
		74252.8	61750.5							66532.2	68034.1
		73293.1	76693							116689	79426.2
		85638	47592.3							95811.2	166438
		37051.3	57184							63572	75821.8
		52377.1	79385.2							103323	132296
		62236.6	110913							60947	94371.5
		67117	60995.5							88828.3	121092
		60492.6	115711							101578	235287
		64886.8	91782.6							71361.4	68163.5
		56004.9	100883							176187	153930
		52104.1	123209							80116.7	150433
		80871	120737							69226.1	95739
		34262.5	99615.6							151649	100393
		58882.9	72892							76246.8	81104.5
		40511.1	102362							26408.8	132670
		76168	81045.3							147477	80384.6
		74847.1	148864							157409	145830
		55332.9	81585							147395	91465.9
		71812.6	141772							80827.3	98768
		25962.3	40956.3							9795.24	33086.8
		262143	74835.6							85598.5	159509
		49031.8	105401							50394.1	188479
		58070.2	42136.5							42269.6	109072
		79074.4	87293.8							102731	63383
		89114.5	76055.7							117926	54394.2
		50041.9	71810.5							111273	88609.9
		58014.6	64057.3							89071.9	127098
		40270.6	109152							62090.3	125175
		60799.2	80294.5							82889.5	73883.9
		62298.6	73752							80313.2	87171
		76828.5	51621.1							93932.2	88719.1
		50059.8	111070							70925.4	77385.8
		87680.2	52547.2							52157.3	155513
		59336.5	67403.7							74652.5	55192.2
		64147.6	52035.9							73056.5	54099.4
		62680.8	107362							83726.2	136587
		56340.9	71855.7							106318	117626
		43888.9	66603.6							65876.2	100057
		57452.8	65700.6							58095.2	61871
		41236.6	54232.5							47452.4	80310.7
		55685.7	80440.5							104587	120306
		46086.6	38479.3							112323	67410.8
		56942.5	139919							135672	87864
		40719	63367.5							60025.6	68638.9
		62491.8	94161.9							66601.1	50639.4
		69871.2	73348.8							57634.1	170515
		52198.6	45147.9							214842	122428
		49645	92275							48773.8	181044
		83446.6	83570.5							108820	225627
		117981	84645.8							90989.6	75997.3
		52643.8	120767							76276.2	115280
		71339.1	132150							48363.8	160793
		42308.7	70446.6							109753	52608.4
		77062.6	86211.3							94000.2	72237.5
		18604.9	65716.3							24521.3	60660.6
		52489.5	97080.9							134365	180676
		64750.3	68670							78520.7	162774
		53861.8	93658.9							151663	138536
		60007.5	82893.3							77659.7	93492
		82830.3	79724.4							81577.4	213933
		65343.6	71885.1							105811	57275.4
		80635.8	65462.2							67142.9	190733
		17053	101421							9742.32	246937
		71114.4	120085							78921.4	107094
		96574.8	155446							94900.7	88978.7
		74492.2	76363.3							71757	55990.2
		61345.2	136329							109350	93809.5
		41913.9	56743							94169.9	60853
		46071.9	48713.7							52191.7	87341.5
		86129.4	75425.7							91166.9	70373.5
		51173.8	82837.6							158001	86147.9
		63469.3	72078.3							123987	95158.6
		34263.6	73356.1							60423.7	156909
		61048	119917							98683.2	156657
		59490.9	101426							85405.3	79342.2
		81648	52852.8							104760	74833.9
		64425.9	110616							62396.9	128416
		7201.95	75912.9							15609.7	152987
		61069	149170							156069	132363
		40787.2	28359.4							62557.3	61215
		52092.6	66793.6							50094.2	61611.5
		53850.3	138635							110604	94240.4
		55010.5	137291							52287.5	207115
		60116.7	100609							121125	88047.1
		66214	79473.4							67872	131657
		55283.5	88243							84446.9	80433.4
		37138.5	42241.5							63475.4	54736.9
		73359.3	36312.1							187626	101590
		70480.2	102435							111056	111535
		72248.4	117345							81825.2	108526
		60263.7	91802.5							97220.8	62942.9
		61897.5	65846.5							42897.1	83413.7
		181903	44068.5							19846.7	111890
		27281.1	120400							23531.8	122502
		49799.4	228868							55929.7	164331
		54716.5	138139							66752.3	111247
		67867.8	98308.3							87561.6	119881
		96795.3	90984.6							132979	123616
		14401.8	77070							9888.48	63219.2
		50740.2	51059.4							63122.6	64994.2
		11272.8	62947.5							21662.8	174796
		60487.3	65893.8							96022.1	66280.2
		75146.4	78884.4							104226	115245
		73870.6	174033							51135	139324
		43021.6	84382.2							124950	66444
		27394.5	51762.9							15403.1	135267
		56421.7	70188.3							49426.4	178636
		52766.7	63912.4							112602	238034
		12373.2	89785.5							13600.4	100845
		95531.1	127348							232235	114474
		75476.1	113141							66530.5	135475
		77171.8	81434.8							184785	169236
		69547.8	75848.8							96883.1	61562.8
		19300	133144							23833.3	117641
		62665	81586							93555	43091.2
		68090.4	67939.2							197544	126057
		153207	31866.4							191998	47793.5
		55223.7	87906							52713.4	117873
		63089.2	100865							52818.4	54874.7
		38495.1	77194.9							38814.7	164800
		64530.9	66292.8							100377	64840.4
		59313.4	94340.4							114393	109951
		67951.8	172456							67294.9	198861
		85904.7	71060.8							90921.6	71853.6
		45721.2	66773.7							48479.8	91725.5
		42749.7	105677							69825	137147
		63531.3	69535.2							125268	99216.6
		74881.8	64158.1							139412	54908.3
		79197.3	78824.5							73904.9	95010.7
		116011	55816.9							103464	77201
		41923.3	40869.1							111973	49905.2
		22041.6	95389.3							31393.3	170225
		58842	65174.5							91773.4	181720
		111160	74277							203154	148478
		47891.5	91335.3							55144.3	121054
		37426.2	51595.9							54130.4	104196
		42081.9	83288.1							94237.1	206057
		70320.6	126361							145127	151781
		45140.5	33043.5							75267.4	63365.4
		58459.8	74847.1							74426.5	103424
		53862.9	107483							88374.7	113981
		262143	57361.5							54337.9	68859.8
		20524.3	67899.3							35694.1	63466.2
		61984.6	111498							144335	134787
		93049.9	133583							133669	96177.5
		63096.6	72474.1							131975	81059.2
		84871.5	141002							126973	140412
		34645.8	189594							47875.8	110914
		83393.1	90308.4							62797.6	109406
		40423.9	62194.6							87094.6	72269.4
		64865.8	92400							114631	84724.1
		72148.6	52988.2							54912.5	177739
		84149.1	262143							161892	90601.6
		33408.9	47221.6							9987.6	43153.3
		81770.8	98977.2							64966.4	61144.4
		69577.2	104240							56603.4	94281.6
		58600.5	103534							158461	139733
		72576	160027							74580.2	154487
		56789.2	100020							97324.9	89389.4
		64387	180109							141184	108938
		67744.9	48031.2							9218.16	104788
		56422.8	73573.5							70906.9	158186
		53966.8	115040							140262	132252
		66825.1	69709.5							144304	78224.2
		50135.4	113424							116889	135250
		75073.9	112416							69685.6	118799
		73840.2	77290.5							53169.5	75500
		75123.3	62425.6							120469	99129.2
		68855.8	48633.9							138844	74482.8
		59507.7	71108.1							69058.1	198424
		74959.5	58090.2							98544.6	45452.4
		58647.7	58184.7							43902.6	81910.1
		53273.8	55012.6							63913.1	163606
		39984	119413							134746	96295.9
		38368	77518.3							34629.8	63242.8
		54768	135289							146834	116127
		75964.3	74706.4							105666	50720
		70277.5	184058							50967.8	191054
		59884.6	41907.6							75232.9	110783
		101640	86363.5							129843	108642
		5697.3	60997.6							7862.4	61042
		54632.5	74265.4							153275	111549
		68433.8	78575.7							88345.3	122748
		62626.2	61129.9							162415	147311
[truncated: 2,088 more rows]

## Sheet: Fig. 2d
velocity (displacement/time)							straightness (displacement/total length of the path)
		Mean		p-value					Mean		p-value
IgG	76-E6	IgG	76-E6				IgG	76-E6	IgG	76-E6
1.36194	2.95584	2.42247	1.4584	0.00327391			0.969742	0.561916	0.915599	0.532197	1.61414e-08
1.79253	1.10452						0.998825	0.541812
2.84123	0.439026						0.985487	0.382498
1.33673	1.02242						0.9791	0.366778
1.3636	0.512873						0.941238	0.286253
4.65889	0.319438						0.957241	0.154036
1.72549	0.792539						0.971193	0.236646
1.1761	2.90749						0.963089	0.936818
2.31785	2.58243						0.851392	0.746981
4.14286	3.97298						0.915577	0.980988
2.15946	4.29232						0.962785	0.916594
2.65826	3.67624						0.961502	0.97036
2.01271	1.7619						0.784367	0.975678
2.52538	0.439026						0.901157	0.439415
3.26077	1.66599						0.981867	0.70503
1.90595	0.362656						0.911336	0.459849
2.12372	0.425918						0.959186	0.149119
1.67362	0.451754						0.981494	0.117955
1.3344	1.97145						0.87767	0.86708
3.47586	0.906014						0.994617	0.526125
6.0059	0.661545						0.988395	0.255908
1.34202	3.9912						0.587462	0.994645
3.03756	1.08797						0.922876	0.826688
2.44114	0.620876						0.991227	0.283163
4.04762	0.336718						0.988284	0.360136
3.33639	0.392677						0.972105	0.249221
2.04983	0.371917						0.830182	0.178026
1.46075	0.809524						0.960542	0.431789
1.42936							0.895409
1.21964							0.369696
2.83163							0.99264
2.46977							0.951501

## Sheet: Fig. S1e
X-Y coordinates of centroids
	GRP78 (red)		CD44v3 (Green)
#	X	Y	X	Y	Distance (nm)		Mean	SD
1	38948.6	59127.6	39095	59153.3	148.621		113.226	43.35
2	39701.4	60576.3	39830.7	60633.3	141.341
3	45163	58068.4	45259.1	58110	104.673
4	46801.2	56468.1	46895	56512.5	103.808
5	49492.6	51910.3	49613.3	51946.7	126.123
6	51884.2	51634.8	51983.2	51634.4	99.007
7	52233.1	48080.7	52320	48120	95.3727
8	51341.9	44830.2	51422.9	44795.4	88.158
9	53862.3	45304.6	53966.7	45366.7	121.455
10	59229.4	43580.5	59280	43580	50.6517
11	51255.3	46278.7	51367.3	46341.8	128.515
12	55652.9	44439.4	55777.6	44458.4	126.119
13	57905.4	44735.7	58003.8	44805.7	120.784
14	53442.2	42807.3	53540.9	42787.4	100.686
15	59125.7	39569.1	59221.8	39568.3	96.1975
16	58020	36670.2	58123.2	36687.1	104.603
17	48294.4	39857.6	48400	39860	105.627
18	37410.1	48055.6	37514.7	48085.3	108.721
19	38842.3	49646	38917	49667.7	77.759
20	29897	24521.5	30015	24545	120.285
21	33060	30040	33183.2	30028	123.783
22	25803.2	30358.1	25920	30400	124.075
23	12923.2	21110.3	13027.1	21144.7	109.378
24	19515.2	17900	19580	17900	64.828
25	12277.1	15450.9	12400	15480	126.266
26	1926.12	8974.29	2020	8980	94.0517
27	50760	45080	50863.6	45114.5	109.242
28	50056.5	43058.3	50211.3	43318.9	303.126
29	52997.7	41250.4	53081.8	41303.6	99.5245
30	48977.1	34919.9	49083.4	34923.4	106.446
31	45518	34967	45620	35040	125.431
32	36369.7	48047.1	36235.4	48094.2	142.284
33	39752.2	55513.9	39936.8	55488.6	186.304
34	45406.8	52904.6	45509.6	52981.6	128.456
35	12168.4	18274.4	12252.5	18281	84.4183
36	15570.2	17558.7	15680	17551.8	109.995
37	12959.5	21056.1	13011.3	21192.2	145.58
38	19510.8	17996.7	19601.2	17934.1	109.883
39	19760.4	18606.4	19840	18580	83.8903
40	20332.3	19408.5	20386.5	19430.6	58.5727
41	20606.5	20517.5	20688.2	20510.6	82.0122
42	18208.8	24742.1	18461.3	24709	254.675
43	9074.39	12956.8	9200	12960	125.654
44	23233.3	25748.1	23269.1	25770.9	42.4394
45	26732.9	24608.2	26820	24628	89.2744
46	25814.8	30403.7	25924.6	30444.6	117.177
47	27311.4	29160	27326.2	29223.3	64.9869
48	27134.8	26203.2	27219.7	26255.5	99.6689
49	33055	30077.4	33155.7	30080.9	100.744
50	33466.1	31967.6	33542.1	31994.4	80.6215

## Sheet: Fig. S2b
		Open area (µm^2)
Treatment	Replicate#-Area#	0 h	24 h	Area of migration (µm^2)	% Area of migration		p-value
sictrl	1-1	144667	1377.85	143290	99.0476		1.47604e-13
	1-2	146298	408.649	145889	99.7207
	1-3	146764	254.071	146510	99.8269
	2-1	122070	322.502	121748	99.7358
	2-2	116712	305.758	116407	99.738
	2-3	129525	717.562	128808	99.446
	3-1	124866	258.681	124607	99.7928
	3-2	130457	303.574	130153	99.7673
	3-3	132554	2343.18	130210	98.2323
siGrp78	1-1	148861	101570	47290.6	31.7684
	1-2	143503	92950.6	50552.1	35.2273
	1-3	141173	91086.9	50086.1	35.4785
	2-1	146298	110190	36108.6	24.6815
	2-2	141173	81069.7	60103.4	42.5743
	2-3	147463	84564.1	62898.9	42.654
	3-1	134417	82467.4	51949.8	38.6482
	3-2	133252	62433	70819.5	53.1469
	3-3	143037	98541.6	44495.1	31.1075
